# Supplementary material for: Global patterns in genomic diversity underpinning the evolution of insecticide resistance in the aphid crop pest Myzuspersicae
Source: Commun Biol. 2021 Jul 7;4:847. doi: 10.1038/s42003-021-02373-x (PMC8263593; doi:10.1038/s42003-021-02373-x)
Supplement: Supplementary file 3 — Supplementary Data 1 [file 42003_2021_2373_MOESM3_ESM.xlsx]

## Sheet: Sheet1
Clone ID	Country	Region	Year collected	Crop	NCBI SRA accession number	DNAseq ID				Resisitance mutation/modification
							Ins. size	Coverage	% Aligned	nAChR	VGSC		AChE2	GABA	CYP6CY3	CYP6CY3 amplification breakpoint
										R81	M918	L1014	S431	A302	T74
1	UK	Worcestershire	1982	Chrysanthemum	SRR13326485	S1_LIB35709	378	39.0X	0.968			F*		G
2	France		2003	Peach	SRR13326484	S2_LIB35710	346	33.0X	0.968		T*	F*			I*	Yes
3	UK	Cheshire	2004	Oilseed rape	SRR13326457	S3_LIB35711	397	34.0X	0.97		L_ttg		F*	G	I	Yes
4	Spain	Spain	2010	Peach	SRR13326446	S4_LIB35712	384	42.0X	0.954	T	L_ctg*				I*	Yes
5	France		2009	Peach	SRR13326435	S5_LIB35713	373	37.0X	0.965	T*	T/L_ctg	F			I*	Yes
6	UK	Worcestershire	2012	Peach(GH)	SRR13326424	S6_LIB35714	389	41.0X	0.975		T/L_ttg	F	F*		I	Yes
7	Italy	EMILIA ROMAGNA, Piacenza	1996	Tomato	SRR13326413	S7_LIB35715	392	43.0X	0.966			F		G	I	Yes
8	Italy	ABRUZZO, S. Salvo	2012	Peach	SRR13326402	S8_LIB35716	410	43.0X	0.965				F		I*	Yes
9	Italy	EMILIA ROMAGNA, Forlì	2012	Peach	SRR13326391	S9_LIB35717	387	45.0X	0.96				F		I*	Yes
10	UK	Worcestershire	1982	Chrysanthemum	SRR13326496	S10_LIB35718	384	56.0X	0.961			F*		G	I	Yes
11	UK	Penryn, Cornwall	2018	Cabbage	SRR13326483	S11_LIB35719	357	44.0X	0.956		T*	F*			I*	Yes
12	Italy	Cerveteri (RM) Lazio AZ. Gelune - Via Aurelia	2018	Peach	SRR13326472	S12_LIB35720	399	49.0X	0.955	T*	T	F			I*	Yes
13	Italy	AZ Tomaselli Canosa si Pugena contrada Pantanella Zezza 76012 Canosa di Puglia Barletta Andria Trani	2018	Peach	SRR13326465	S13_LIB35721	404	53.0X	0.955		T/L_ctg	F	F		I	Yes
14	Italy	AZ Zanolidavide Spinazzino	2018	Nectarine	SRR13326464	S14_LIB35722	383	48.0X	0.971		T/L_ctg	F	F		I*	Yes
15	Italy	44048 Argenta Ferrara Via Peglion 11 40128 Bologna	2018	Peach	SRR13326463	S15_LIB35723	390	51.0X	0.96		T/L_ctg	F	F*		I*	Yes
16	Spain	Murcia Finca la Tinaja 30520 Jumilla	unknown	Peach	SRR13326462	S16_LIB35724	395	44.0X	0.968	T*	T				I*	Yes
17	Spain	Zaragoza LaArmunia Dua Gordine 50009 Zaragoza (Saragossa)	unknown	Nectarine	SRR13326461	S17_LIB35725	358	37.0X	0.971	T*	L*				I*	Yes
18	France	69390 Millery Vernaison nahe Lyon	unknown	Peach	SRR13326460	S18_LIB35726	396	38.0X	0.966	T	T	F			I*	Yes
19	France	69440 Saint Laurent-d'Agny Saint-Didiere-sous-Riverie Lyon	unknown	Peach	SRR13326459	S19_LIB35727	402	38.0X	0.967	T	T	F			I*	Yes
20	Australia	Queensland, Bowen	2014	Vegetables	SRR13326458	S20_LIB35728	383	42.0X	0.965		L_ttg		F		I*	Yes
21	France	Vendeuvre DU 86380 Poitou	2015	Oilseed rape	SRR13326456	S21_LIB35729	386	47.0X	0.975		L_ttg		F
22	Netherlands	Teegrow	2015	unknown	SRR13326455	S22_LIB35730	409	44.0X	0.966		L_ttg		F		I	Yes
23	Greece	Meliki	2016	Peach	SRR13326454	S23_LIB35731	407	39.0X	0.969		L_ttg		F		I	Yes
24	Australia		2003	Broccoli	SRR13326453	S24_LIB35732	418	44.0X	0.952			F*
25	UK		2004	Brussel Sprout	SRR13326452	S25_LIB35733	374	29.0X	0.963		I_ata	F			I	Yes
26	UK		1998	Oilseed rape	SRR13326451	S26_LIB35734	359	48.0X	0.935			F
27	UK		2012	Oilseed rape	SRR13326450	S27_LIB35735	397	37.0X	0.959		L_ttg		F
28	UK		2007	Pepper	SRR13326449	S28_LIB35736	382	41.0X	0.969			F	F	G
29	UK	Aberdeenshire	2015	Potato	SRR13326448	S29_LIB35737	395	40.0X	0.964			F		G	I	Yes
30	UK		1997	Brussel Sprout	SRR13326447	S30_LIB35738	420	53.0X	0.967
31	Greece		1999	Tobacco	SRR13326445	S31_LIB35739	342	52.0X	0.937				F	G	I*	Yes
32	Italy	Toscana, Pisa	1996	unknown	SRR13326444	S32_LIB35740	410	51.0X	0.963
33	Italy	EMILIA ROMAGNA, Piacenza - loc. S.Lazzaro Alberoni	1996	Tomato	SRR13326443	S33_LIB35741	397	38.0X	0.942			F			I	Yes
34	Italy	CAMPANIA, Benevento	1999	Tobacco	SRR13326442	S34_LIB35742	360	39.0X	0.965						I*	Yes
35	Italy	CAMPANIA, Scafati	1999	Tobacco	SRR13326441	S35_LIB35743	369	36.0X	0.935						I*	Yes
36	Italy	ABRUZZO, Lanciano	1999	Tobacco	SRR13326440	S36_LIB35744	352	39.0X	0.942						I*	Yes
37	Italy	EMILIA ROMAGNA, Gossolengo	2015	Oilseed rape	SRR13326439	S37_LIB35745	341	39.0X	0.945		L_ttg		F
38	Italy	EMILIA ROMAGNA, Cesena	2016	Tobacco	SRR13326438	S38_LIB35746	383	38.0X	0.968			F*	F		I	Yes
39	South Korea		2016	Pepper	SRR13326437	S39_LIB35747	382	40.0X	0.938		L_ttg		F*	G	I*	Yes
40	South Korea		2008	Paprika/Bell pepper	SRR13326436	S40_LIB35748	388	50.0X	0.947		L_ttg		F	G	I*	Yes
41	Italy	ABRUZZO, Paglieta	1999	Tobacco	SRR13326434	S41_LIB35749	350	35.0X	0.955						I*	Yes
42	Australia	Bundaberg, Queensland	2017	Pepper	SRR13326433	S42_LIB35750	374	48.0X	0.97		L_ttg		F	G	I*	Yes
43	Australia	Nhill, Victoria	2017	Oilseed rape	SRR13326432	S43_LIB35751	385	42.0X	0.965		L_ttg		F*	G	I*	Yes
44	Australia	Bendigo, Victoria	2017	Tomato	SRR13326431	S44_LIB35752	411	50.0X	0.968		L_ttg		F	G	I	Yes
45	Australia	Munglinup, Western Australia	2018	Oilseed rape	SRR13326430	S45_LIB35753	376	47.0X	0.965		L_ttg		F*	G	I	Yes
46	Australia	Pittsworth, Queensland	2017	Broccoli	SRR13326429	S46_LIB35754	343	54.0X	0.967		L_ttg		F*	G	I	Yes
47	Australia	Mayrung, New South Wales	2017	Oilseed rape	SRR13326428	S47_LIB35755	372	56.0X	0.967		L_ttg		F*	G	I	Yes
48	Australia	Penfield, South Australia	2014	Eggplant	SRR13326427	S48_LIB35756	384	46.0X	0.971		L_ttg		F		I	Yes
49	Australia	Virginia, South Australia	2014	Pepper	SRR13326426	S49_LIB35757	387	43.0X	0.946		L_ttg		F		I*	Yes
50	Australia	Shepparton, Victoria	2002	Pepper	SRR13326425	S50_LIB35758	370	41.0X	0.97		T	F	F	G	I	Yes
51	Hungary	Jászfényszaru, Jász-Nagykun-Szolnok	2018	Pepper	SRR13326423	S51_LIB35759	390	38.0X	0.959		L_ttg		F	G	I*	Yes
52	Greece	Tyrnavos	2018	Peach	SRR13326422	S52_LIB35760	380	47.0X	0.966	T		F			I*	Yes
53	Greece	Tyrnavos	2018	Peach	SRR13326421	S53_LIB35761	341	37.0X	0.975		T/L_ttg	F			I*	Yes
54	Greece	Tyrnavos	2018	Peach	SRR13326420	S54_LIB35762	383	48.0X	0.935			F	F		I*	Yes
55	Greece	Tyrnavos	2018	Peach	SRR13326419	S55_LIB35814	387	62.0X	0.975	T	T/I_ata	F	F		I*	Yes
56	Greece	Tyrnavos	2018	Peach	SRR13326418	S56_LIB35763	399	40.0X	0.953	T	T	F*	F*		I*	Yes
57	Greece	Tyrnavos	2018	Peach	SRR13326417	S57_LIB35764	377	47.0X	0.96			F			I*	Yes
58	Greece	Tyrnavos	2017	Peach	SRR13326416	S58_LIB35765	370	46.0X	0.927	T	T	F	F		I*	Yes
59	Greece	Karpochori	2018	Tobacco	SRR13326415	S59_LIB35766	393	43.0X	0.96				F		I*	Yes
60	Greece	Karpochori	2018	Tobacco	SRR13326414	S60_LIB35767	384	37.0X	0.962		T/L_ttg	F*	F		I*	Yes
61	Greece	Karpochori	2018	Tobacco	SRR13326412	S61_LIB35768	396	50.0X	0.963				F		I*	Yes
62	Greece	Alexandria	2018	Peach	SRR13326411	S62_LIB35769	379	43.0X	0.961	T	T	F			I*	Yes
63	Greece	Neo Keramidi	2018	Tobacco	SRR13326410	S63_LIB35770	410	44.0X	0.96				F		I*	Yes
64	Greece	Neo Keramidi	2018	Tobacco	SRR13326409	S64_LIB35771	408	35.0X	0.935		L/I_att		F		I*	Yes
65	Greece	Platanoulia	2018	Peach	SRR13326408	S65_LIB35772	374	48.0X	0.939		T	F			I*	Yes
66	Greece	Platanoulia	2018	Peach	SRR13326407	S66_LIB35773	383	43.0X	0.962		T	F			I*	Yes
67	Greece	Kozani	2017	Peach	SRR13326406	S67_LIB35774	411	55.0X	0.925	T	T	F	F		I*	Yes
68	Greece	Lehonia	2017	Peach	SRR13326405	S68_LIB35775	402	48.0X	0.962			F*	F*		I*	Yes
69	Greece	Naousa	2017	Peach	SRR13326404	S69_LIB35776	398	43.0X	0.912	T	T	F*			I*	Yes
70	Greece	Meliki	2017	Peach	SRR13326403	S70_LIB35777	369	37.0X	0.96				F		I*	Yes
71	China	Ningde City, Fujian Province, China (26.90ºN, 119.46ºE)	2005	Oilseed rape	SRR13326401	S71_LIB35778	426	42.0X	0.933		L_ttg/I_att	F	F		I	Yes
72	China	Ningde City, Fujian Province, China (26.90ºN, 119.46ºE)	2017	Oilseed rape	SRR13326400	S72_LIB35779	394	35.0X	0.945		L_ttg/I_att	F	F		I	Yes
73	China	Yutian County, Tangshan City, Hebei Province, China (39.87ºN, 117.59ºE)	2016	Peach	SRR13326399	S73_LIB35780	365	42.0X	0.956		L_ttg/I_ata		F		I	Yes
74	US	Oxford Tobacco Research Station in Oxford, NC	2018	Tobacco	SRR13326398	S74_LIB35781	399	41.0X	0.965						I*	Yes
75	US	Upper Coastal Plain research station in Rocky Mount, NC	2015	Tobacco	SRR13326397	S75_LIB35782	379	55.0X	0.941						I*	Yes
76	South Korea		2005	Pepper	SRR13326396	S76_LIB35783	393	35.0X	0.904		L_ttg		F*		I*	Yes
77	Spain	Balsapintada, Murcia	unknown	Pepper	SRR13326395	S77_LIB35784	376	38.0X	0.907		L_ctg				I	Yes
78	Spain	Albesa, Lerida	unknown	Peach	SRR13326394	S78_LIB35785	376	38.0X	0.938	T	L_ctg*				I*	Yes
79	Spain	Bell-Lloc, Lerida	unknown	Peach	SRR13326393	S79_LIB35786	417	38.0X	0.929	T	L_ctg*				I*	Yes
80	Spain	Albesa, Lerida	unknown	Peach	SRR13326392	S80_LIB35787	398	40.0X	0.947		L_ctg*				I*	Yes
81	Spain	Bell-Lloc, Lerida	unknown	Peach	SRR13326390	S81_LIB35788	395	53.0X	0.955		L_ctg*				I*	Yes
82	South Korea	Gyeongju, North Gyeongsang Province	unknown	Cabbage	SRR13326389	S82_LIB35789	366	39.0X	0.959					G*
83	Chile	Talca, San Clemente: 35°28'42.49''S, 71°33'11.85''W	2018	Potato	SRR13326388	S83_LIB35790	372	57.0X	0.963
84	Chile	Talca, Duao: 35°33'27.52''S,71°35'17.51''W	2018	Peach	SRR13326387	S84_LIB35791	378	54.0X	0.966		T	F			I	Yes
85	Chile	Talca, Duao: 35°33'27.52''S,71°35'17.51''W	2018	Peach	SRR13326386	S85_LIB35792	379	45.0X	0.97		T	F			I	Yes
86	Chile	Talca, Duao: 35°33'27.52''S,71°35'17.51''W	2018	Peach	SRR13326501	S86_LIB35793	368	38.0X	0.946		T	F*			I*	Yes
87	Chile	Talca, Duao: 35°33'27.52''S,71°35'17.51''W	2018	Peach	SRR13326500	S87_LIB35794	411	46.0X	0.962		T	F	F		I	Yes
88	Chile	Talca, Duao: 35°33'27.52''S,71°35'17.51''W	2018	Peach	SRR13326499	S88_LIB35795	388	42.0X	0.968		T	F			I	Yes
89	China		2012	Tobacco	SRR13326498	S89_LIB35796	362	37.0X	0.957		L_ttg/I_att		F		I*	Yes
90	China		2012	Tobacco	SRR13326497	S90_LIB35797	378	48.0X	0.968		L_ttg/I_att	F	F*		I*	Yes
91	China	Baoshan County, Shuangyashan City, Heilongjiang Province	2012	Tobacco	SRR13326495	S91_LIB35798	345	39.0X	0.874				F		I*	Yes
92	China	Yunxi County, Shiyan City, Hubei Province	2012	Tobacco	SRR13326494	S92_LIB35799	367	48.0X	0.941			F	F		I*	Yes
93	China	Yunxi County, Shiyan City, Hubei Province	2012	Tobacco	SRR13326493	S93_LIB35800	376	37.0X	0.975				F		I*	Yes
94	China	Yunnan Province	2012	Tobacco	SRR13326492	S94_LIB35801	386	35.0X	0.935				F		I*	Yes
95	Tunisia	Cap bon	2018	Potato	SRR13326491	S95_LIB35802	268	13.0X	0.954		T	F
96	Tunisia	Kebili	2018	Potato	SRR13326490	S96_LIB35803	340	19.0X	0.667		L_ctg		F		I	Yes
97	Tunisia	Cap bon	2018	Peach	SRR13326489	S97_LIB35804	349	30.0X	0.992		I_ata	F	F		I	Yes
98	Tunisia	Kairouan	2018	Peach	SRR13326488	S98_LIB35805	258	9.0X	0.985		I_ata	F*			I	Yes
99	Tunisia	Kairouan	2018	Peach	SRR13326487	S99_LIB35806	252	13.0X	0.93			F			I	Yes
100	Algeria	Tlemcen	2018	Peach	SRR13326486	S100_LIB35807	320	22.0X	0.981		I_ata	F	F
101	Algeria	Tlemcen	2018	Peach	SRR13326482	S101_LIB35808	411	24.0X	0.92		T/I_ata	F			I	Yes
102	Belarus	Minsk	2018	Asparagus sp	SRR13326481	S102_LIB35809	367	39.0X	0.974		T	F	F		I*	Yes
103	Belarus	Minsk	2018	cabbage	SRR13326480	S103_LIB35810	403	43.0X	0.948		T/L_ttg	F	F		I	Yes
104	Armenia		unknown	Bougainvillea	SRR13326479	S104_LIB35811	407	33.0X	0.904		T	F	F		I*	Yes
105	UK	Scotland	2000	Potato	SRR10199546	S105_LIB15045	477	28.0X	0.918
106	Greece		2007	Tobacco	SRR10199540	S106_LIB15046	470	35.0X	0.939				F		I*	Yes
107	Germany		1967	unknown weed	SRR10199543	S107_LIB18338	546	37.0X	0.953
108	UK		2000	Oilseed rape	SRR10199544	S108_LIB18339	558	31.0X	0.951
109	UK		1974	Sugar beet	SRR10199542	S109_LIB18340	561	30.0X	0.946
110	Italy	CALABRIA, Lamezia Terme	unknown	Potato	SRR10199541	S110_LIB18341	542	16.0X	0.908
111	Zimbabwe		2010	Tobacco	SRR10199537	S111_LIB18343	513	36.0X	0.942						I	Yes
112	Greece		1990	Tobacco	SRR10199536	S112_LIB18344	505	36.0X	0.936				F	G	I	Yes
113	Japan		1983	Eggplant	SRR13326478	S113_LIB18345	533	30.0X	0.93		I_ata	F			I*	Yes
114	Italy	ABRUZZO, Colle Corvino	2013	Tobacco	SRR10199535	S114_LIB18346	484	35.0X	0.952						I	Yes
115	Italy	CAMPANIA, Salerno	2012	Tobacco	SRR10199534	S115_LIB18347	543	29.0X	0.929				F		I	Yes
116	Italy	Tuscany	1996	Peach	SRR13326477	S116_LIB19367	569	123.0X	0.955
117	Zimbabwe		2010	Tobacco	SRR13326476	S117_LIB19368	547	47.0X	0.954						I*	Yes
118	UK	Lincs	1997	Brussel sprout	SRR13326475	S118_LIB34497	254	19X	0.955		T	F		G		Yes
119	Italy	EMILIA ROMAGNA, Ravenna	1998	Peach	SRR13326474	S119_LIB34498	239	30X	0.958		T	F
120	Italy	EMILIA ROMAGNA, Ravenna	1999	Peach	SRR13326473	S120_LIB34499	244	26X	0.953		T	F			I	Yes
121	Italy	VENETO, Dossobuono	2003	Peach	SRR13326471	S121_LIB34500	239	30X	0.964		T	F			I	Yes
122	Italy	EMILIA ROMAGNA, Cesena	unknown	Peach	SRR13326470	S122_LIB34501	228	14X	0.937		T*	F*			I*	Yes
123	Italy		2011	Nectarine	SRR13326469	S123_LIB34502	239	13X	0.951	T*	T*	F*			I*	Yes
124	Greece		2007	Tobacco	SRR13326468	S124_LIB34503	233	22X	0.963				F		I*	Yes
125	Italy		1978	Peach	SRR13326467	S125_LIB34504	223	18X	0.961			F*		G
126	US	Ithaca, New York	2003	Tobacco	SRR13326466	HFH5FBCX2_MP-DNAillumina	330	135.0X	0.936						I*	Yes
127	UK		2007	Potato	ERX1223986	ERR1145176	338	57X	0.89		L_ttg				I*
G006 (reference)	US	Geneva, New York	2003	Pepper	SRR3466613	SRR3466613					T/I_att
