# Supplementary material for: Global patterns in genomic diversity underpinning the evolution of insecticide resistance in the aphid crop pest Myzuspersicae
Source: Commun Biol. 2021 Jul 7;4:847. doi: 10.1038/s42003-021-02373-x (PMC8263593; doi:10.1038/s42003-021-02373-x)
Supplement: Supplementary file 4 — Supplementary Data 2 [file 42003_2021_2373_MOESM4_ESM.xls]

## Sheet: myzus.pd
	126_USA_Tobacco	105_UK_Potato	106_Greece_Tobacco	127_UK_Potato	128_UK_Potato	116_Italy_Peach	107_Germany_unknown	108_UK_OSR	109_UK_Sugarbeet	110_Italy_Potato	117_Zimbabwe_Tobacco	111_Zimbabwe_Tobacco	112_Greece_Tobacco	113_Japan_Eggplant	114_Italy_Tobacco	115_Italy_Tobacco	118_UK_Brusselsprout	119_Italy_Peach	120_Italy_Peach	121_Italy_Peach	122_Italy_Peach	123_Italy_Nectarine	124_Greece_Tobacco	125_Italy_Peach	100_Algeria_Peach	101_Algeria_Peach	102_Belarus_Asparagus	103_Belarus_cabbage	104_Armenia_Bougainvillea	10_UK_Chrysanthemum	11_UK_Cabbage	12_Italy_Peach	13_Italy_Peach	14_Italy_Nectarine	15_Italy_Peach	16_Spain_Peach	17_Spain_Nectarine	18_France_Peach	19_France_Peach	1_UK_Chrysanthemum	20_Australia_Vegetables	21_France_OSR	22_Netherlands_Unknown	23_Greece_Peach	24_Australia_Broccoli	25_UK_Brusselsprout	26_UK_OSR	27_UK_OSR	28_UK_Pepper
126_USA_Tobacco	0	385.084	356.595	372.203	374.155	407.428	396.99	383.52	385.068	407.199	355.051	365.699	382.198	374.355	352.289	356.162	403.621	399.126	399.686	391.314	400.25	401.833	357.371	399.841	392.762	377.523	380.141	370.19	380.113	395.547	396.539	389.746	393.343	396.869	393.545	394.454	401.875	394.33	386.298	396.243	381.457	383.311	376.386	376.385	392.907	374.251	383.44	382.954	374.958
105_UK_Potato	385.084	0	372.875	375.76	377.655	348.88	276.675	256.338	34.4893	348.786	382.068	386.633	389.377	353.559	384.217	374.703	343.608	347.62	343.674	350.714	352.887	349.656	374.352	340.977	343.772	326.647	351.601	353.452	351.516	336.766	350.235	354.45	354.393	352.848	353.562	355.115	356.565	350.647	334.374	337.489	387.068	375.84	374.365	374.319	349.202	353.601	243.06	375.556	373.601
106_Greece_Tobacco	356.595	372.875	0	368.405	370.375	393.064	391.688	373.459	372.978	393.514	338.405	357.452	343.94	363.193	261.528	175.968	393.391	386.322	385.158	370.297	381.186	384.674	184.698	388.027	377.139	363.731	372.302	365.065	372.229	383.968	377.103	373.52	373.371	377.703	376.034	377.502	385.118	376.753	367.908	384.968	378.056	377.385	372.943	372.948	384.775	363.236	372.947	377.031	372.215
127_UK_Potato	372.203	375.76	368.405	0	40.8421	402.757	383.956	375.683	375.826	404.34	370.829	372.671	387.997	374.518	372.225	369.272	398.05	396.565	396.56	391.486	397.558	399.603	370.216	393.772	389.334	374.517	377.246	312.759	377.209	389.701	394.117	360.051	392.291	394.06	383.386	391.79	396.816	390.029	383.724	390.328	384.799	308.448	268.398	268.427	391.093	374.433	374.509	308.415	320.301
128_UK_Potato	374.155	377.655	370.375	40.8421	0	404.438	385.875	377.57	377.709	406.357	372.615	374.869	390.004	376.347	374.181	371.312	399.544	398.265	398.337	393.328	399.003	401.317	372.029	395.145	390.745	376.307	379.001	314.659	378.977	391.382	395.984	362.33	394.193	395.986	385.118	393.756	398.65	391.97	385.469	391.975	386.608	310.611	271.122	271.152	392.783	376.221	376.478	310.546	322.546
116_Italy_Peach	407.428	348.88	393.064	402.757	404.438	0	418.627	345.9	348.693	307.644	405.843	411.562	404.613	351.74	409.849	394.694	368.256	326.006	328.627	334.314	332.601	329.056	394.306	354.86	324.608	311.209	378.005	384.356	377.922	350.831	328.16	346.561	343.421	331.345	335.627	338.625	334.215	336.08	316.973	351.558	410.575	405.522	401.901	401.86	361.786	351.92	348.522	405.188	403.83
107_Germany_unknown	396.99	276.675	391.688	383.956	385.875	418.627	0	273.267	276.685	418.513	394.065	397.882	410.669	390.764	395.526	392.578	366.553	404.964	401.319	404.091	406.253	407.996	392.236	372.955	399.256	382.655	368.942	363.793	368.951	368.874	404.685	399.385	399.916	406.508	404.637	407.261	413.44	405.765	395.415	369.498	400.253	380.092	380.129	380.124	378.418	390.849	273.021	379.835	378.023
108_UK_OSR	383.52	256.338	373.459	375.683	377.57	345.9	273.267	0	256.088	346.028	381.348	385.665	389.085	349.801	383.448	374.361	342.17	345.9	341.782	349.241	349.966	348.275	373.959	335.617	341.554	325.75	350.309	352.721	350.291	330.952	347.099	354.351	353.722	350.146	351.535	352.423	357.004	347.45	331.379	331.702	387.418	374.482	372.435	372.422	342.817	350.122	275.501	374.125	372.324
109_UK_Sugarbeet	385.068	34.4893	372.978	375.826	377.709	348.693	276.685	256.088	0	348.513	382.102	386.511	389.224	353.477	384.134	374.59	343.467	347.439	343.502	350.466	352.66	349.29	374.187	340.67	344.092	326.657	351.559	353.614	351.503	336.563	350.141	354.442	354.323	352.726	353.408	355.073	356.534	350.476	334.265	337.312	386.978	375.822	374.225	374.187	348.98	353.702	243.208	375.546	373.523
110_Italy_Potato	407.199	348.786	393.514	404.34	406.357	307.644	418.513	346.028	348.513	0	405.505	411.893	404.446	354.915	410.204	395.036	366.189	323.426	328.827	334.064	332.26	331.491	394.275	354.904	329.05	312.326	377.002	384.112	376.935	351.485	328.115	350.081	346.558	332.867	335.852	339.663	337.538	337.574	320.123	352.216	411.477	407.59	403.237	403.213	364.239	355.283	347.378	407.179	404.729
117_Zimbabwe_Tobacco	355.051	382.068	338.405	370.829	372.615	405.843	394.065	381.348	382.102	405.505	0	363.416	379.414	370.708	359.634	345.219	400.736	397.778	398.003	386.856	395.536	398.168	347.055	397.925	391.113	375.372	377.451	368.023	377.459	393.638	390.966	386.361	388.557	392.106	389.927	382.507	394.81	391.854	382.856	394.437	379.34	380.747	376.679	376.733	392.766	370.79	382.25	380.41	371.364
111_Zimbabwe_Tobacco	365.699	386.633	357.452	372.671	374.869	411.562	397.882	385.665	386.511	411.893	363.416	0	354.466	374.808	366.286	356.747	407.922	403.789	403.916	397.643	403.891	406.013	358.22	404.055	397.161	381.656	380.758	371.451	380.708	399.866	400.06	392.886	397.853	399.714	399.225	398.8	405.591	396.481	389.379	400.589	382.814	382.403	377.731	377.784	400.441	374.923	386.289	382.114	375.137
112_Greece_Tobacco	382.198	389.377	343.94	387.997	390.004	404.613	410.669	389.085	389.224	404.446	379.414	354.466	0	379.121	384.682	339.723	408.484	396.47	395.621	387.325	395.512	399.347	341.616	402.935	389.097	375.461	390.642	383.321	390.563	399.091	391.638	387.759	388.486	389.63	391.862	393.515	396.879	382.392	377.784	399.881	398.697	395.948	393.4	393.35	402.634	379.45	389.007	395.528	390.218
113_Japan_Eggplant	374.355	353.559	363.193	374.518	376.347	351.74	390.764	349.801	353.477	354.915	370.708	374.808	379.121	0	375.418	364.848	373.965	352.488	353.453	352.46	358.089	356.267	365.384	366.557	345.473	331.427	363.693	361.895	363.604	362.401	354.186	354.9	357.48	352.975	354.647	353.333	357.047	348.327	339.511	363.096	380.248	380.764	375.339	375.303	366.952	32.3398	351.212	380.424	375.666
114_Italy_Tobacco	352.289	384.217	261.528	372.225	374.181	409.849	395.526	383.448	384.134	410.204	359.634	366.286	384.682	375.418	0	260.595	402.726	402.616	401.27	389.316	401.356	404.424	264.955	400.014	395.247	379.868	379.988	370.971	379.929	395.786	397.51	388.74	389.116	395.931	393.587	396.621	403.144	394.035	386.305	396.669	382.492	384.385	377.993	378.015	392.622	375.487	384.465	384.056	374.63
115_Italy_Tobacco	356.162	374.703	175.968	369.272	371.312	394.694	392.578	374.361	374.59	395.036	345.219	356.747	339.723	364.848	260.595	0	394.967	386.568	386.327	372.303	383.188	385.228	73.2401	389.608	377.723	365.014	373.575	365.847	373.531	385.483	379.132	373.477	375.576	377.998	377.144	380.266	387.579	376.852	369.034	386.551	379.022	377.971	373.788	373.805	386.92	365.039	374.179	377.62	372.772
118_UK_Brusselsprout	403.621	343.608	393.391	398.05	399.544	368.256	366.553	342.17	343.467	366.189	400.736	407.922	408.484	373.965	402.726	394.967	0	360.049	365.156	367.422	366.07	361.326	392.619	245.534	362.989	344.841	341.583	363.403	341.389	241.047	368.845	370.879	370.168	370.758	368.299	370.091	372.676	363.92	350.981	241.09	410.235	400.215	396.994	396.984	346.098	374.299	344.428	399.683	398.018
119_Italy_Peach	399.126	347.62	386.322	396.565	398.265	326.006	404.964	345.9	347.439	323.426	397.778	403.789	396.47	352.488	402.616	386.568	360.049	0	326.854	334.433	331.017	331.406	385.745	348.307	329.076	313.647	372.735	377.72	372.639	344.718	327.337	347.768	337.156	331.552	333.334	342.988	342.354	336.107	321.562	345.487	405.024	400.354	396.043	396.001	360.444	352.626	346.087	400.005	397.804
120_Italy_Peach	399.686	343.674	385.158	396.56	398.337	328.627	401.319	341.782	343.502	328.827	398.003	403.916	395.621	353.453	401.27	386.327	365.156	326.854	0	329.743	330.482	330.676	384.977	352.569	333.726	316.952	372.145	377.762	372.045	349.675	327.307	346.028	343.295	333.51	334.943	344.085	342.834	336.654	324.823	350.406	403.488	399.888	396.494	396.452	363.969	353.659	344.027	399.596	397.39
121_Italy_Peach	391.314	350.714	370.297	391.486	393.328	334.314	404.091	349.241	350.466	334.064	386.856	397.643	387.325	352.46	389.316	372.303	367.422	334.433	329.743	0	334.822	334.874	371.566	357.48	333.757	319.331	370.477	374.691	370.405	354.359	331.704	349.315	343.299	338.48	335.68	345.586	345.91	339.883	326.368	355.137	399.444	395.257	391.843	391.785	364.011	352.615	349.368	394.909	393.366
122_Italy_Peach	400.25	352.887	381.186	397.558	399.003	332.601	406.253	349.966	352.66	332.26	395.536	403.891	395.512	358.089	401.356	383.188	366.07	331.017	330.482	334.822	0	330.813	381.509	355.876	338.002	322.92	376.211	382.144	376.092	353.883	95.6585	351.401	343.81	333.61	338.56	344.923	346.377	340.453	325.38	355.075	406.971	401.977	398.234	398.141	368.679	358.285	351.734	401.539	399.269
123_Italy_Nectarine	401.833	349.656	384.674	399.603	401.317	329.056	407.996	348.275	349.29	331.491	398.168	406.013	399.347	356.267	404.424	385.228	361.326	331.406	330.676	334.874	330.813	0	383.273	350.686	336.297	320.741	371.594	380.684	371.473	349.934	331.403	348.478	346.38	334.381	338.972	337.73	343.011	337.376	321.116	350.759	407.052	403.567	399.536	399.458	363.587	356.67	350.035	403.168	401.034
124_Greece_Tobacco	357.371	374.352	184.698	370.216	372.029	394.306	392.236	373.959	374.187	394.275	347.055	358.22	341.616	365.384	264.955	73.2401	392.619	385.745	384.977	371.566	381.509	383.273	0	386.973	378.07	365.225	373.528	367.601	373.494	384.076	379.064	373.839	375.316	377.778	376.94	380.067	387.191	376.504	368.593	385.121	380.453	379.052	374.497	374.503	386.408	365.627	373.885	378.673	373.974
125_Italy_Peach	399.841	340.977	388.027	393.772	395.145	354.86	372.955	335.617	340.67	354.904	397.925	404.055	402.935	366.557	400.014	389.608	245.534	348.307	352.569	357.48	355.876	350.686	386.973	0	352.018	334.532	348.113	365.132	347.98	83.5183	358.348	364.264	363.618	361.31	358.409	359.266	364.062	355	339.032	81.4402	405.905	397.078	393.622	393.567	329.648	366.999	342.525	396.557	395.639
100_Algeria_Peach	392.762	343.772	377.139	389.334	390.745	324.608	399.256	341.554	344.092	329.05	391.113	397.161	389.097	345.473	395.247	377.723	362.989	329.076	333.726	333.757	338.002	336.297	378.07	352.018	0	266.242	365.878	361.499	365.848	347.04	331.504	338.375	331.262	333.617	333.846	332.158	334.207	336.046	315.8	347.786	397.316	390.814	389.008	388.957	356.387	345.124	341.657	390.437	388.897
101_Algeria_Peach	377.523	326.647	363.731	374.517	376.307	311.209	382.655	325.75	326.657	312.326	375.372	381.656	375.461	331.427	379.868	365.014	344.841	313.647	316.952	319.331	322.92	320.741	365.225	334.532	266.242	0	348.909	344.576	348.842	329.449	316.697	324.236	317.65	319.774	320.365	316.103	318.684	318.123	302.246	330.164	382.019	376.831	373.771	373.74	340.483	331.425	326.903	376.414	374.078
102_Belarus_Asparagus	380.141	351.601	372.302	377.246	379.001	378.005	368.942	350.309	351.559	377.002	377.451	380.758	390.642	363.693	379.988	373.575	341.583	372.735	372.145	370.477	376.211	371.594	373.528	348.113	365.878	348.909	0	248.592	18.4509	344.054	374.179	370.475	370.33	375.746	371.051	373.587	378.676	370.604	358.591	344.67	324.577	380.943	377.449	377.459	362.262	363.88	351.956	380.471	377.079
103_Belarus_cabbage	370.19	353.452	365.065	312.759	314.659	384.356	363.793	352.721	353.614	384.112	368.023	371.451	383.321	361.895	370.971	365.847	363.403	377.72	377.762	374.691	382.144	380.684	367.601	365.132	361.499	344.576	248.592	0	248.618	359.858	377.564	356.341	373.388	378.634	369.971	376.055	382.364	373.452	363.63	360.476	343.11	333.036	341.439	341.409	368.143	361.736	353.467	332.724	335.429
104_Armenia_Bougainvillea	380.113	351.516	372.229	377.209	378.977	377.922	368.951	350.291	351.503	376.935	377.459	380.708	390.563	363.604	379.929	373.531	341.389	372.639	372.045	370.405	376.092	371.473	373.494	347.98	365.848	348.842	18.4509	248.618	0	343.882	374.152	370.412	370.293	375.69	370.998	373.505	378.61	370.547	358.534	344.5	324.593	380.896	377.379	377.401	362.166	363.779	351.917	380.425	377.05
10_UK_Chrysanthemum	395.547	336.766	383.968	389.701	391.382	350.831	368.874	330.952	336.563	351.485	393.638	399.866	399.091	362.401	395.786	385.483	241.047	344.718	349.675	354.359	353.883	349.934	384.076	83.5183	347.04	329.449	344.054	359.858	343.882	0	353.478	360.359	359.32	356.831	353.865	354.654	360.401	350.321	334.848	25.5397	401.835	392.619	389.432	389.387	324.827	362.594	338.036	392.115	391.272
11_UK_Cabbage	396.539	350.235	377.103	394.117	395.984	328.16	404.685	347.099	350.141	328.115	390.966	400.06	391.638	354.186	397.51	379.132	368.845	327.337	327.307	331.704	95.6585	331.403	379.064	358.348	331.504	316.697	374.179	377.564	374.152	353.478	0	347.121	339.256	328.233	333.333	340.346	341.735	336.667	321.592	354.669	402.615	398.214	394.672	394.618	366.736	354.147	348.538	397.818	395.713
12_Italy_Peach	389.746	354.45	373.52	360.051	362.33	346.561	399.385	354.351	354.442	350.081	386.361	392.886	387.759	354.9	388.74	373.477	370.879	347.768	346.028	349.315	351.401	348.478	373.839	364.264	338.375	324.236	370.475	356.341	370.412	360.359	347.121	0	345.161	351.253	347.556	346.873	350.025	342.933	332.731	361.114	396.113	386.857	382.952	382.919	365.589	354.97	354.939	386.465	384.507
13_Italy_Peach	393.343	354.393	373.371	392.291	394.193	343.421	399.916	353.722	354.323	346.558	388.557	397.853	388.486	357.48	389.116	375.576	370.168	337.156	343.295	343.299	343.81	346.38	375.316	363.618	331.262	317.65	370.33	373.388	370.293	359.32	339.256	345.161	0	343.887	343.904	345.486	344.881	342.102	329.323	360.102	398.7	395.161	391.322	391.322	364.054	357.569	353.352	394.794	391.745
14_Italy_Nectarine	396.869	352.848	377.703	394.06	395.986	331.345	406.508	350.146	352.726	332.867	392.106	399.714	389.63	352.975	395.931	377.998	370.758	331.552	333.51	338.48	333.61	334.381	377.778	361.31	333.617	319.774	375.746	378.634	375.69	356.831	328.233	351.253	343.887	0	333.717	340.832	341.26	337.756	324.977	357.591	402.834	398.238	393.487	393.473	367.203	353.103	350.42	397.844	395.638
15_Italy_Peach	393.545	353.562	376.034	383.386	385.118	335.627	404.637	351.535	353.408	335.852	389.927	399.225	391.862	354.647	393.587	377.144	368.299	333.334	334.943	335.68	338.56	338.972	376.94	358.409	333.846	320.365	371.051	369.971	370.998	353.865	333.333	347.556	343.904	333.717	0	343.655	344.759	343.991	326.305	354.707	399.527	394.079	389.538	389.523	364.82	354.546	351.255	393.76	387.053
16_Spain_Peach	394.454	355.115	377.502	391.79	393.756	338.625	407.261	352.423	355.073	339.663	382.507	398.8	393.515	353.333	396.621	380.266	370.091	342.988	344.085	345.586	344.923	337.73	380.067	359.266	332.158	316.103	373.587	376.055	373.505	354.654	340.346	346.873	345.486	340.832	343.655	0	335.014	340.388	320.533	355.459	399.972	393.5	392.342	392.308	366.086	353.344	354.383	393.148	394.586
17_Spain_Nectarine	401.875	356.565	385.118	396.816	398.65	334.215	413.44	357.004	356.534	337.538	394.81	405.591	396.879	357.047	403.144	387.579	372.676	342.354	342.834	345.91	346.377	343.011	387.191	364.062	334.207	318.684	378.676	382.364	378.61	360.401	341.735	350.025	344.881	341.26	344.759	335.014	0	340.842	302.768	361.209	404.844	402.854	401.154	401.14	366.501	357.144	357.218	402.494	400.454
18_France_Peach	394.33	350.647	376.753	390.029	391.97	336.08	405.765	347.45	350.476	337.574	391.854	396.481	382.392	348.327	394.035	376.852	363.92	336.107	336.654	339.883	340.453	337.376	376.504	355	336.046	318.123	370.604	373.452	370.547	350.321	336.667	342.933	342.102	337.756	343.991	340.388	340.842	0	310.548	351.084	399.066	395.325	391.742	391.679	360.815	348.476	350.04	394.866	393.803
19_France_Peach	386.298	334.374	367.908	383.724	385.469	316.973	395.415	331.379	334.265	320.123	382.856	389.379	377.784	339.511	386.305	369.034	350.981	321.562	324.823	326.368	325.38	321.116	368.593	339.032	315.8	302.246	358.591	363.63	358.534	334.848	321.592	332.731	329.323	324.977	326.305	320.533	302.768	310.548	0	335.657	390.971	387.554	385.587	385.558	348.996	339.563	337.022	387.11	385.223
1_UK_Chrysanthemum	396.243	337.489	384.968	390.328	391.975	351.558	369.498	331.702	337.312	352.216	394.437	400.589	399.881	363.096	396.669	386.551	241.09	345.487	350.406	355.137	355.075	350.759	385.121	81.4402	347.786	330.164	344.67	360.476	344.5	25.5397	354.669	361.114	360.102	357.591	354.707	355.459	361.209	351.084	335.657	0	402.526	393.317	390.117	390.054	325.366	363.263	338.797	392.816	391.967
20_Australia_Vegetables	381.457	387.068	378.056	384.799	386.608	410.575	400.253	387.418	386.978	411.477	379.34	382.814	398.697	380.248	382.492	379.022	410.235	405.024	403.488	399.444	406.971	407.052	380.453	405.905	397.316	382.019	324.577	343.11	324.593	401.835	402.615	396.113	398.7	402.834	399.527	399.972	404.844	399.066	390.971	402.526	0	389.7	386.147	386.171	398.88	380.241	388.035	389.405	382.724
21_France_OSR	383.311	375.84	377.385	308.448	310.611	405.522	380.092	374.482	375.822	407.59	380.747	382.403	395.948	380.764	384.385	377.971	400.215	400.354	399.888	395.257	401.977	403.567	379.052	397.078	390.814	376.831	380.943	333.036	380.896	392.619	398.214	386.857	395.161	398.238	394.079	393.5	402.854	395.325	387.554	393.317	389.7	0	322.857	322.878	392.88	380.594	375.058	24.4067	329.345
22_Netherlands_Unknown	376.386	374.365	372.943	268.398	271.122	401.901	380.129	372.435	374.225	403.237	376.679	377.731	393.4	375.339	377.993	373.788	396.994	396.043	396.494	391.843	398.234	399.536	374.497	393.622	389.008	373.771	377.449	341.439	377.379	389.432	394.672	382.952	391.322	393.487	389.538	392.342	401.154	391.742	385.587	390.117	386.147	322.857	0	18.3333	390.787	375.179	372.026	322.8	349.667
23_Greece_Peach	376.385	374.319	372.948	268.427	271.152	401.86	380.124	372.422	374.187	403.213	376.733	377.784	393.35	375.303	378.015	373.805	396.984	396.001	396.452	391.785	398.141	399.458	374.503	393.567	388.957	373.74	377.459	341.409	377.401	389.387	394.618	382.919	391.322	393.473	389.523	392.308	401.14	391.679	385.558	390.054	386.171	322.878	18.3333	0	390.793	375.127	371.983	322.803	349.647
24_Australia_Broccoli	392.907	349.202	384.775	391.093	392.783	361.786	378.418	342.817	348.98	364.239	392.766	400.441	402.634	366.952	392.622	386.92	346.098	360.444	363.969	364.011	368.679	363.587	386.408	329.648	356.387	340.483	362.262	368.143	362.166	324.827	366.736	365.589	364.054	367.203	364.82	366.086	366.501	360.815	348.996	325.366	398.88	392.88	390.787	390.793	0	367.06	349.525	392.502	389.848
25_UK_Brusselsprout	374.251	353.601	363.236	374.433	376.221	351.92	390.849	350.122	353.702	355.283	370.79	374.923	379.45	32.3398	375.487	365.039	374.299	352.626	353.659	352.615	358.285	356.67	365.627	366.999	345.124	331.425	363.88	361.736	363.779	362.594	354.147	354.97	357.569	353.103	354.546	353.344	357.144	348.476	339.563	363.263	380.241	380.594	375.179	375.127	367.06	0	351.17	380.239	375.545
26_UK_OSR	383.44	243.06	372.947	374.509	376.478	348.522	273.021	275.501	243.208	347.378	382.25	386.289	389.007	351.212	384.465	374.179	344.428	346.087	344.027	349.368	351.734	350.035	373.885	342.525	341.657	326.903	351.956	353.467	351.917	338.036	348.538	354.939	353.352	350.42	351.255	354.383	357.218	350.04	337.022	338.797	388.035	375.058	372.026	371.983	349.525	351.17	0	374.762	373.05
27_UK_OSR	382.954	375.556	377.031	308.415	310.546	405.188	379.835	374.125	375.546	407.179	380.41	382.114	395.528	380.424	384.056	377.62	399.683	400.005	399.596	394.909	401.539	403.168	378.673	396.557	390.437	376.414	380.471	332.724	380.425	392.115	397.818	386.465	394.794	397.844	393.76	393.148	402.494	394.866	387.11	392.816	389.405	24.4067	322.8	322.803	392.502	380.239	374.762	0	329.214
28_UK_Pepper	374.958	373.601	372.215	320.301	322.546	403.83	378.023	372.324	373.523	404.729	371.364	375.137	390.218	375.666	374.63	372.772	398.018	397.804	397.39	393.366	399.269	401.034	373.974	395.639	388.897	374.078	377.079	335.429	377.05	391.272	395.713	384.507	391.745	395.638	387.053	394.586	400.454	393.803	385.223	391.967	382.724	329.345	349.667	349.647	389.848	375.545	373.05	329.214	0
29_UK_Potato	380.887	316.368	373.469	269.415	272.068	378.572	331.922	332.323	316.399	378.328	379.513	382.412	390.953	364.417	380.501	374.306	372.633	374.98	377.67	373.727	377.407	375.947	374.413	368.33	368.103	353.376	364.558	330.456	364.544	363.921	374.118	361.761	375.693	374.533	366.497	375.755	379.966	372.871	362.467	364.65	388.787	329.513	323.63	323.619	372.906	364.266	268.526	329.33	325.511
2_France_Peach	399.805	351.722	384.401	396.818	398.735	338.236	405.309	349.241	351.545	339.388	397.892	403.322	391.819	354.103	400.473	384.205	369.573	337.157	340.04	344.424	345.713	337.289	383.882	358.46	335.962	321.356	375.603	378.754	375.471	354.601	341.401	348.385	347.9	341.613	345.811	342.122	342.679	334.022	318.391	355.4	404.085	400.962	396.735	396.672	366.499	354.037	351.878	400.589	397.411
30_UK_Brusselsprout	396.874	276.452	391.567	383.825	385.741	418.631	23.6834	273.33	276.663	418.518	394.022	397.797	410.65	390.764	395.483	392.526	366.618	405	401.3	404.136	406.322	407.986	392.175	373.027	399.211	382.586	368.753	363.492	368.77	368.874	404.646	399.297	399.829	406.485	404.533	407.204	413.383	405.697	395.363	369.511	400.066	379.882	379.991	379.992	378.27	390.707	272.74	379.638	377.826
31_Greece_Tobacco	369.047	382.881	340.744	374.495	376.69	399.019	399.673	381.82	382.837	401.244	369.429	302.357	321.763	367.69	371.331	340.309	400.927	391.2	391.638	385.635	391.092	395.297	342.108	395.369	385.811	370.762	378.843	371.02	378.777	391.315	387.074	378.704	382.939	386.267	385.582	388.724	392.781	379.432	374.165	392.134	385.982	383.915	378.542	378.558	394.29	367.588	381.118	383.552	378.468
32_Italy_Unknown	407.437	348.844	393.062	402.719	404.415	17.1772	418.637	345.92	348.724	307.641	405.938	411.611	404.666	351.8	409.901	394.759	368.223	325.953	328.562	334.228	332.526	328.928	394.299	354.797	324.525	311.175	377.923	384.27	377.847	350.773	328.058	346.515	343.32	331.284	335.534	338.548	334.157	336.03	316.908	351.483	410.515	405.519	401.853	401.818	361.725	351.867	348.392	405.166	403.762
33_Italy_Tomato	401.569	351.031	384.161	397.905	399.822	327.748	408.116	348.952	350.871	327.77	400.139	406.007	394.25	357.109	402.796	385.901	372.028	331.608	330.486	332.648	330.859	332.977	385.502	358.065	331.414	319.362	376.053	380.05	376.016	353.977	325.622	348.796	344.708	334.303	338.729	344.627	346.05	342.8	323.708	354.758	406.574	401.962	398.773	398.743	369.701	357.245	350.659	401.557	400.566
34_Italy_Tobacco	361.706	386.182	365.588	371.873	373.779	411.311	397.556	386.094	386.193	412.331	354.086	366.817	386.183	374.882	360.862	366.287	404.101	403.472	402.098	392.821	403.827	404.449	367.957	402.433	397.278	380.294	378.773	369.58	378.822	398.303	400.207	389.131	394.015	400.49	396.689	394.55	403.106	396.758	390.261	399.024	380.16	383.285	377.605	377.639	395.017	374.792	385.906	382.591	375.691
35_Italy_Tobacco	352.021	377.607	335.632	365.867	367.572	401.725	389.619	376.925	377.719	401.671	67.6168	360.067	376.298	366.888	356.411	342.457	396.067	393.893	393.509	382.655	391.515	394.018	344.021	393.27	386.761	370.777	372.992	363.015	372.999	389.054	387.059	382.073	384.661	388.343	385.801	378.812	391.041	387.815	378.602	389.877	375.388	373.486	371.517	371.566	388.432	366.795	377.737	373.097	366.723
36_Italy_Tobacco	354.859	381.666	338.177	370.501	372.277	405.444	393.759	381.046	381.769	405.149	25.288	363.285	379.267	370.452	359.49	345.107	400.285	397.415	397.562	386.548	395.119	397.709	346.859	397.52	390.702	374.935	377.047	367.575	377.039	393.175	390.545	386.001	388.193	391.731	389.489	382.165	394.38	391.417	382.451	393.987	378.927	380.107	376.192	376.237	392.321	370.381	381.806	379.756	370.936
37_Italy_OSR	382.697	375.342	376.823	308.314	310.473	404.944	379.619	373.903	375.312	406.981	379.638	381.94	395.379	380.279	383.865	377.418	399.634	399.786	399.322	394.717	401.423	402.993	378.464	396.445	390.303	376.199	380.268	332.595	380.225	392.011	397.642	386.326	394.648	397.678	393.487	392.883	402.26	394.762	386.915	392.725	389.098	28.1942	322.585	322.604	392.311	380.114	374.545	32.452	329.19
38_Italy_Tobacco	389.479	354.528	376.262	390.891	392.956	342.246	400.447	352.132	354.298	342.798	389.522	394.612	386.884	354.482	381.766	376.587	374.471	338.452	342.566	343.033	344.949	346.974	376.561	364.636	332.762	319.816	372.667	374.174	372.577	360.388	340.296	350.662	337.903	342.829	345.424	350.598	353.143	346.491	334.87	361.202	397.872	395.241	389.758	389.695	368.76	354.504	352.032	394.827	390.171
39_SouthKorea_Pepper	374.82	381.488	372.141	374.843	376.875	405.496	392.522	380.155	381.393	405.265	372.645	375.16	391.769	374.122	375.507	372.096	402.667	398.735	398.452	393.715	400.809	401.595	373.223	398.749	391.048	375.308	337.126	344.319	337.102	394.668	396.36	390.063	391.871	394.837	393.391	393.673	400.276	393.762	385.33	395.384	316.242	382.352	377.697	377.672	391.957	374.152	380.999	381.995	374.233
3_UK_OSR	377.065	373.114	373.842	372.877	374.944	402.439	377.85	370.758	373.028	403.053	377.12	379.732	393.971	375.587	378.378	374.3	396.403	396.775	396.754	391.485	397.423	398.783	375.306	394.551	388.738	373.831	377.254	364.426	377.23	390.542	393.959	388.76	390.836	395.059	391.277	391.223	400.312	392.467	385.281	391.241	385.509	366.793	264.462	264.489	389.666	375.428	371.016	366.516	365.284
40_SouthKorea_Bellpepper	377.459	384.31	374.553	377.142	378.89	407.283	396.25	382.951	384.208	407.938	375.789	379.561	394.252	376.962	378.427	375.158	405.268	400.649	400.438	395.336	402.374	403.416	376.364	400.55	394.157	377.985	342.787	350.054	342.793	396.123	398.071	393.125	395.056	397.308	395.516	396.397	402.592	396.357	387.733	396.841	297.613	386.172	381.906	381.908	394.793	376.825	383.686	385.921	379.892
41_Italy_Tobacco	355.076	381.995	338.336	370.737	372.501	405.809	394.046	381.332	382.073	405.4	21.6288	363.514	379.484	370.744	359.748	345.304	400.632	397.725	397.88	386.778	395.395	398.062	347.008	397.783	390.913	375.197	377.294	367.837	377.293	393.468	390.835	386.254	388.489	392.019	389.851	382.378	394.647	391.742	382.735	394.27	379.202	380.562	376.465	376.518	392.667	370.692	382.107	380.214	371.219
42_Australia_Pepper	376.352	363.629	371.509	377.308	379.02	389.283	380.303	362.958	363.634	391.135	371.543	379.694	389.362	368.732	378.377	372.532	388.92	385.246	384.372	381.019	387.855	386.451	373.382	381.111	377.201	361.823	347.67	351.976	347.661	377.251	383.34	380.024	380.075	381.467	381.366	382.198	387.837	380.458	371.107	377.936	271.875	382.867	377.686	377.705	367.71	368.646	364.422	382.538	376.475
43_Australia_OSR	368.651	369.495	366.433	368.097	369.71	397.948	377.913	369.07	369.624	398.185	363.005	370.769	387.572	368.155	370.264	367.288	394.501	392.325	391.334	386.421	394.616	395.389	369.719	391.621	376.776	361.45	339.634	323.59	339.627	386.649	389.318	383.346	385.69	389.774	385.969	386.76	393.905	387.522	378.461	387.335	254.108	366.878	316.675	316.722	384.246	367.901	369.072	366.6	362.628
44_Australia_Tomato	361.92	357.4	357.218	354.443	356.332	385.71	364.915	355.037	357.293	386.055	358.286	364.44	377.069	359.586	363.464	357.59	380.144	379.661	379.717	374.704	380.322	381.434	358.492	377.598	371.299	356.189	359.624	347.059	359.567	373.597	377.06	372.082	373.874	378.198	374.661	374.665	383.388	375.319	367.166	374.392	366.231	349.554	260.762	260.775	373.031	359.463	355.434	349.249	350.841
45_Australia_OSR	376.265	372.075	372.998	372.13	374.174	401.329	377.103	369.752	371.974	401.945	376.255	378.889	393.039	374.567	377.561	373.419	395.317	395.648	395.609	390.406	396.289	397.587	374.334	393.412	387.805	372.721	376.181	363.534	376.162	389.428	392.906	387.705	389.733	393.938	390.207	390.159	399.238	391.424	384.069	390.144	384.629	366.147	264.385	264.449	388.654	374.43	370.053	365.861	364.586
46_Australia_Broccoli	376.998	373.113	373.876	372.819	374.859	402.426	377.786	370.765	373.011	403.059	377.13	379.679	393.967	375.532	378.343	374.31	396.421	396.777	396.762	391.457	397.476	398.744	375.291	394.534	388.745	373.854	377.198	364.439	377.171	390.55	393.98	388.758	390.799	395.063	391.249	391.229	400.328	392.455	385.309	391.265	385.43	366.767	264.317	264.373	389.648	375.377	370.971	366.514	365.171
47_Australia_OSR	376.759	372.896	373.738	372.558	374.63	402.203	377.598	370.545	372.807	402.87	376.907	379.492	393.774	375.289	378.126	374.153	396.226	396.59	396.572	391.259	397.292	398.519	375.138	394.336	388.555	373.632	377.002	364.228	376.978	390.327	393.788	388.559	390.632	394.866	391.075	391.052	400.173	392.305	385.101	391.039	385.231	366.59	264.183	264.232	389.487	375.18	370.795	366.341	365.015
48_Australia_eggplant	372.629	377.487	369.382	264.658	267.559	402.536	386.463	375.738	377.335	404.442	372.683	374.619	390.024	374.537	374.247	369.27	399.707	395.776	396.622	392.122	398.808	399.607	370.103	395.279	389.517	373.582	374.966	338.683	374.943	390.78	395.24	382.723	391.088	393.421	390.049	392.704	400.194	391.437	383.666	391.439	380.452	326.561	265.851	265.874	388.434	374.462	376.306	326.465	352.074
49_Australia_Pepper	379.201	384.34	375.434	380.409	382.229	407.95	397.582	384.611	384.277	408.885	376.968	380.508	396.174	377.671	380.069	376.419	407.414	402.317	400.877	396.778	404.349	404.441	377.733	403.038	394.643	379.247	323.168	340.402	323.176	398.986	400.107	393.435	396.079	400.227	396.816	397.328	402.36	396.478	388.138	399.687	50.4957	386.279	381.777	381.825	396.047	377.65	385.349	386.001	379.773
4_Spain_Peach	400.24	352.499	380.862	397.398	399.598	331.05	410.654	352.031	352.415	332.898	387.154	403.109	396.451	353.425	402.326	383.176	372.259	336.899	338.515	339.802	339.685	333.653	382.773	360.764	328.838	313.542	376.311	380.003	376.23	356.609	334.54	345.809	343.753	336.211	339.274	326.139	318.309	337.087	320.417	357.482	405.614	401.659	397.952	397.95	363.952	353.548	351.409	401.284	399.804
50_Australia_Pepper	376.985	351.569	370.924	375.718	377.594	369.258	378.957	349.653	351.595	370.197	375.534	375.407	385.523	358.978	380.649	371.144	357.332	365.508	365.943	364.744	368.957	368.415	371.291	337.472	360.579	342.876	294.424	321.629	294.413	332.498	365.924	365.084	366.789	368.965	367.019	366.11	369.826	362.684	352.049	333.045	340.354	380.02	377.242	377.176	351.833	359.073	354.424	379.614	377.519
51_Hungary_Pepper	371.251	374.596	367.808	38.018	51.9629	401.375	382.779	374.313	374.532	402.849	369.786	371.827	387.272	373.355	371.439	368.493	396.489	395.349	395.195	390.27	396.138	398.307	369.461	392.141	387.996	373.043	375.505	311.423	375.461	387.954	392.721	358.959	390.967	392.713	382.207	390.446	395.405	388.711	382.256	388.594	383.541	308.129	268.499	268.517	389.577	373.22	373.153	308.036	319.642
52_CGreece_Peach	382.961	366.486	355.185	385.757	387.677	366.115	402.375	364.415	366.369	366.122	378.427	380.464	341.298	360.673	387.257	354.578	383.206	360.138	360.069	357.589	362.423	362.142	355.301	375.102	354.812	341.627	374.483	373.917	374.422	370.437	357.399	361.939	359.671	360.286	359.881	363.366	367.071	356.574	346.83	371.233	394.601	391.826	385.731	385.672	375.826	360.732	363.734	391.43	386.767
53_CGreece_Peach	383.925	366.792	358.781	380.244	382.202	365.214	403.684	364.826	366.687	364.447	380.526	380.572	353.606	363.093	385.691	357.666	380.887	361.53	360.934	359.728	363.305	362.819	358.274	373.359	355.121	341.314	373.925	374.055	373.853	369.397	358.634	363.948	358.95	360.35	360.358	363.351	363.075	355.6	346.542	370.211	393.399	392.324	381.396	381.395	377.657	363.071	365.517	391.983	388.467
54_CGreece_Peach	383.724	364.634	352.657	385.511	387.396	362.333	401.422	360.545	364.581	361.561	378.42	378.986	348.328	362.628	382.985	353.058	379.749	359.469	359.907	357.192	363.1	361.499	353.763	373.207	354.337	338.523	373.509	373.151	373.419	368.533	358.1	363.212	356.372	351.688	357.397	359.863	362.772	352.535	343.239	369.355	394.455	392.25	386.574	386.538	374.832	362.682	363.717	391.868	387.292
55_CGreece_Peach	385.513	363.596	353.699	387.442	389.425	361.394	401.969	362.868	363.531	361.862	382.42	381.307	356.041	361.351	386.955	355.359	380.265	356.444	357.715	357.208	360.109	359.358	355.862	372.592	350.339	336.551	373.189	373.8	373.088	368.276	355.403	359.363	350.736	360.355	359.484	358.613	361.304	353.257	341.128	369.027	394.693	392.152	389.003	388.977	376.37	361.4	362.92	391.835	390.056
56_CGreece_Peach	385.218	364.195	358.18	387.8	389.736	362.682	402.715	362.321	364.115	362.225	374.889	383.669	355.616	361.851	387.878	355.7	379.76	355.647	356.25	355.175	358.307	355.037	356.281	372.307	349.448	337.022	372.573	373.584	372.555	368.179	353.396	358.375	354.112	354.886	358.312	357.327	358.49	353.616	341.454	368.973	393.493	393.232	389.524	389.543	374.626	362	363.28	392.893	388.858
57_CGreece_Peach	383.734	361.714	355.406	384.726	386.58	362.102	397.717	358.674	361.771	360.249	380.718	377.622	347.196	361.568	382.543	355.739	378.198	356.251	357.46	356.218	359.171	358.781	356.22	370.089	350.876	335.546	370.924	371.08	370.875	365.86	354.483	357.563	353.62	355.124	357.455	359.19	361.751	353.561	340.571	366.618	392.696	389.109	384.774	384.757	372.368	361.696	362.807	388.771	385.62
58_CGreece_Peach	377.965	360.365	351.791	382.141	384.165	362.658	397.263	359.175	360.257	361.055	373.328	373.434	352.51	356.617	378.044	354.039	378.949	357.247	358.249	353.112	360.287	360.449	354.72	370.572	346.624	335.559	369.733	369.147	369.652	366.746	356.022	356.678	353.721	357.531	355.348	359.003	360.408	352.12	340.192	367.587	389.5	387.154	383.069	383.04	372.019	356.616	360.257	386.768	383.587
59_CGreece_Tobacco	355.977	372.704	27.5872	368.067	370.055	392.64	391.234	373.055	372.658	393.229	337.883	357.091	343.19	362.93	261.084	175.087	393.23	386.002	384.919	370.121	380.987	384.444	184.336	387.867	376.699	363.398	371.968	364.629	371.905	383.579	376.705	373.195	372.876	377.217	375.529	377.161	384.805	376.374	367.59	384.594	377.731	376.991	372.49	372.495	384.466	362.924	372.484	376.634	371.756
5_France_Peach	401.998	350.504	386.821	399.305	401.188	328.934	410.526	348.414	350.339	333.341	400.077	405.564	394.844	349.835	403.186	387.54	366.782	333.971	335.031	338.099	335.228	329.232	387.085	355.63	330.649	315.963	374.699	380.872	374.658	351.359	330.518	342.871	346.08	336.427	340.672	333.757	336.989	321.911	310.538	352.062	405.577	403.329	399.085	398.998	363.835	349.93	350.513	402.964	400.428
60_CGreece_Tobacco	358.203	357.15	333.525	358.805	360.565	369.747	382.383	355.773	357.319	369.567	343.208	353.754	334.342	349.638	359.685	332.491	376.792	364.075	363.288	357.36	366.122	366.194	335.02	371.752	349.343	333.276	359.679	344.688	359.588	367.019	360.07	356.066	355.646	359.198	358.725	358.052	362.793	356.513	347.361	367.802	369.617	370.532	362.092	362.072	368.61	349.44	355.813	370.045	363.773
61_CGreece_Tobacco	364.928	379.733	339.826	372.625	374.706	399.653	395.612	378.777	379.804	400.055	343.706	360.439	340.766	369.025	368.438	336.531	399.844	392.413	391.127	382.705	391.831	391.968	338.603	396.306	385.658	370.065	377.383	369.199	377.383	391.947	386.957	377.927	380.54	384.29	383.448	380.933	389.469	382.579	376.375	392.723	380.505	382.573	376.875	376.911	389.849	368.902	378.165	382.044	375.082
62_NGreece_Peach	384.547	366.323	354.471	385.764	387.734	362.106	404.139	363.623	366.107	361.409	380.176	379.532	346.898	362.158	383.973	353.853	382.111	358.853	357.241	357.542	361.257	358.05	354.62	373.121	354.155	339.725	374.563	374.176	374.48	369.015	356.553	358.728	358.715	355.783	356.639	357.329	361.996	354.029	343.246	369.855	395.47	392.725	388.04	388	376.913	362.135	362.67	392.326	388.575
63_NGreece_Tobacco	355.958	372.695	27.2567	368.03	370.039	392.613	391.237	373.086	372.653	393.215	337.819	357.065	343.182	362.899	261.051	175.147	393.237	385.985	384.913	370.152	380.95	384.462	184.342	387.865	376.711	363.405	371.951	364.629	371.885	383.57	376.65	373.176	372.871	377.238	375.579	377.108	384.799	376.325	367.555	384.587	377.681	376.982	372.474	372.486	384.487	362.887	372.512	376.606	371.749
64_NGreece_Tobacco	357.654	364.754	339.017	360.877	362.695	389.685	378.24	363.956	364.723	390.146	352.809	352.383	341.87	359.367	357.85	340.929	385.381	380.462	381.381	371.658	382.017	382.845	342.849	382.327	370.078	355.216	364.48	349.999	364.468	378.011	377.363	369.21	371.445	376.45	374.416	373.399	381.049	374.11	364.903	378.799	370.431	366.774	362.367	362.385	378.38	359.26	364.34	366.221	362.028
65_CGreece_Peach	380.648	362.637	355.128	383.938	385.802	361.536	399.151	362.142	362.66	361.692	372.967	379.447	348.281	359.455	384.505	352.529	379.005	357.734	356.863	355.688	360.933	360.609	353.194	372.125	350.269	335.433	371.356	371.819	371.309	368.108	356.081	354.755	353.065	356.776	354.783	357.928	359.261	352.686	342.402	368.895	390.977	389.797	384.244	384.21	373.748	359.54	361.444	389.466	385.292
66_CGreece_Peach	381.138	364.722	347.511	384.03	386.206	364.404	399.472	362.998	364.701	363.267	374.694	376.134	350.832	359.152	381.757	348.858	381.052	359.738	357.47	351.71	359.626	358.102	349.552	374.049	350.878	337.649	372.092	371.529	372.001	369.428	354.646	360.918	353.797	353.915	356.853	359.647	363.498	352.772	342.927	370.238	391.321	388.794	384.768	384.769	376.207	359.122	362.248	388.41	383.948
67_NGreece_Peach	387.185	364.105	354.674	387.485	389.366	363.611	402.147	363.476	363.917	363.49	378.099	381.734	348.837	362.003	387.493	353.257	379.776	358.083	358.612	357.113	361.886	355.477	353.982	371.252	352.588	337.353	373.527	373.15	373.489	366.927	357.642	356.948	356.504	353.67	361.635	357.772	363.523	354.015	344.299	367.708	394.357	393.031	389.181	389.15	374.784	362.031	363.239	392.669	388.84
68_CGreece_Peach	387.615	359.426	364.831	390.342	392.297	354.837	401.43	360.225	359.481	354.618	383.862	385.592	365.083	357.905	389.802	363.434	374.549	349.531	351.007	350.531	352.322	350.121	363.581	366.776	343.023	329.91	371.271	373.887	371.185	362.949	348.258	358.178	351.554	353.892	352.836	355.748	354.774	349.165	336.842	363.746	396.515	393.181	390.11	390.069	370.43	358.021	359.964	392.818	389.927
69_NGreece_Peach	385.191	364.544	359.045	387.173	389.117	360.281	403.285	362.301	364.402	359.197	381.005	380.718	350.513	361.164	388.409	357.048	380.54	354.669	357.765	352.901	353.905	357.138	357.698	372.512	349.809	336.443	374.047	374.252	374.017	368.01	349.01	360.019	352.308	355.798	355.293	360.656	359.288	350.355	342.074	368.78	394.948	392.589	388.074	388.073	374.597	361.153	362.163	392.171	389.001
6_UK_Peach	421.714	395.54	407.668	418.927	421.237	397.368	430.046	394.178	395.328	398.874	420.117	422.709	416.994	396.739	422.684	405.698	410.93	397.786	397.771	395.034	400.288	394.111	405.908	401.661	394.689	379.546	406.182	405.379	406.132	397.139	396.707	395.228	400.18	398.473	395.141	396.777	401.141	390.859	379.291	397.878	424.325	371.341	419.313	419.303	407.623	396.74	394.218	371.125	416.111
70_NGreece_Peach	365.658	380.1	342.603	373.314	375.326	402.221	396.121	380.12	380.009	402.544	360.215	357.683	339.091	370.618	365.499	345.251	399.515	392.279	393.581	381.615	393.269	394.052	347.151	396.493	385.731	370.507	377.797	369.782	377.834	392.07	388.586	379.524	381.944	387.027	385.323	383.521	391.765	384.74	377.043	392.828	381.693	382.982	376.709	376.719	392.821	370.598	380.134	382.469	376.405
71_China_OSR	382.339	379.539	378.194	375.494	377.534	411.176	380.538	376.975	379.51	411.976	380.187	383.999	397.673	383.587	384.283	377.854	403.189	403.591	403.552	398.883	405.338	407.548	379.175	400.812	395.962	381.136	383.237	364.182	383.196	396.46	400.923	395.276	398.169	401.907	399.222	400.167	407.437	399.661	391.374	397.155	388.993	369.628	371.25	371.256	393.747	383.435	377.783	369.422	370.377
72_China_OSR	379.067	374.359	374.542	372.379	374.4	404.518	377.705	371.692	374.306	405.433	377	380.872	393.935	378.624	381.119	374.173	397.528	397.46	397.136	392.703	399.067	400.9	375.441	394.856	389.838	374.596	378.666	360.175	378.619	390.579	394.769	389.402	392.263	395.895	393.269	393.713	400.63	393.5	384.621	391.298	385.877	367.139	368.331	368.344	388.42	378.475	372.574	366.884	367.733
73_China_Peach	378.533	372.825	375.281	350.826	352.975	404.639	373.984	369.754	372.882	405.403	376.534	379.613	395.19	377.871	379.336	375.466	398.621	398.213	398.8	394.765	399.908	402.379	376.496	395.593	390.506	375.724	378.241	351.898	378.219	390.899	396.146	388.859	394.255	395.675	391.801	395.348	401.948	395.385	386.66	391.573	385.749	336.172	349.65	349.657	391.307	377.876	370.009	336.041	360.571
74_USA_Tobacco	18.4695	385.065	356.619	372.19	374.151	407.487	396.986	383.57	385.087	407.222	355.125	365.721	382.243	374.362	352.336	356.234	403.576	399.14	399.67	391.365	400.21	401.812	357.441	399.787	392.735	377.504	380.122	370.138	380.078	395.498	396.533	389.729	393.341	396.853	393.575	394.427	401.867	394.324	386.269	396.185	381.444	383.322	376.379	376.398	392.875	374.237	383.398	382.942	374.954
75_USA_Tobacco	15.331	385.052	356.556	372.124	374.092	407.439	396.972	383.507	385.055	407.14	355.105	365.652	382.193	374.313	352.289	356.153	403.559	399.076	399.63	391.327	400.192	401.823	357.358	399.772	392.729	377.493	380.065	370.104	380.034	395.489	396.508	389.669	393.314	396.865	393.482	394.423	401.846	394.265	386.25	396.184	381.406	383.252	376.321	376.345	392.851	374.193	383.366	382.893	374.892
76_SouthKorea_Pepper	378.391	385.882	376.98	379.485	381.337	408.441	396.691	383.557	385.715	409.232	376.587	380.588	397.196	377.985	381.698	376.606	405.038	401.268	402.184	396.157	403.577	405.987	377.639	401.929	394.662	379.551	377.331	368.923	377.262	397.638	399.331	392.898	397.597	398.836	397.707	398.346	404.64	397.406	388.984	398.4	373.606	386.684	380.256	380.209	394.83	377.893	384.866	386.41	379.855
77_Spain_Pepper	380.362	350.356	367.772	269.763	272.137	353.427	383.585	348.119	350.247	354.862	374.483	381.028	384.444	352.177	381.995	368.449	371.093	354.066	355.973	357.978	359.222	355.435	368.82	363.141	344.736	329.69	365.311	320.585	365.235	358.453	354.735	343.447	356.64	352.682	345.147	345.379	351.02	354.195	339.865	359.178	387.986	307.084	300.353	300.331	365.241	352.109	348.367	306.97	326.604
78_Spain_Peach	400.738	355.856	381.426	398.761	400.6	331.698	413.218	353.665	355.719	334.815	390.495	403.661	396.434	354.26	401.972	383.742	374.137	336.103	338.626	340.216	341.731	337.049	383.403	363.768	330.75	316.003	377.099	381.441	377.074	359.808	336.85	347.478	341.848	336.619	341.386	331.732	323.567	337.824	320.746	360.571	404.658	402.494	397.808	397.75	366.412	354.29	354.559	402.116	398.885
79_Spain_Peach	401.915	354.426	385.069	399.622	401.647	332.109	413.114	352.376	354.221	334.292	397.908	406.688	396.643	354.181	403.072	387.48	371.658	334.919	338.484	340.61	341.364	337.211	387.328	361.216	329.366	314.465	376.804	381.175	376.743	357.435	336.824	349.557	343.878	337.98	342.16	329.881	325.769	337.93	319.245	358.279	407.221	402.429	400.523	400.491	365.538	354.143	353.863	402.066	401.104
7_Italy_Tomato	377.146	180.812	364.545	369.116	370.866	332.99	298.16	268.11	181.277	333.271	375.094	379.337	380.391	340.948	377.155	365.977	328.156	332.995	330.29	336.246	340.076	336.741	366.292	315.683	319.906	299.931	340.85	337.448	340.782	309.179	335.777	340.912	340.675	338.453	338.83	339.958	342.073	335.781	318.911	309.82	379.73	369.679	367.883	367.817	334.641	340.832	259.17	369.33	367.16
80_Spain_Peach	400.852	355.383	385.021	398.087	399.994	331.139	412.077	353.441	355.198	336.732	395.893	404.897	398.02	355.41	403.039	386.821	371.61	337.653	336.151	341.464	342.243	337.342	386.193	360.012	331.546	315.806	376.156	381.437	376.126	355.599	337.423	347.175	343.166	339.61	343.169	328.212	322.467	339.487	319.524	356.348	404.64	402.615	397.634	397.595	365.064	355.464	354.096	402.273	399.08
81_Spain_Peach	394.698	348.985	378.638	394.325	396.137	326.64	406.898	347.008	348.796	330.11	386.315	397.61	392.37	346.612	397.25	380.757	364.923	331.325	331.666	335.741	336.533	328.448	380.109	354.865	322.699	308.25	370.859	375.698	370.766	350.873	332.162	341.142	337.794	332.84	335.519	324.094	322.572	331.558	315.038	351.684	399.238	396.187	393.05	393.011	357.911	346.699	348.401	395.791	393.885
82_SouthKorea_Cabbage	381.657	370.547	379.168	369.175	371.275	408.042	363.477	367.36	370.602	408.91	381.026	383.48	399.309	379.976	383.481	379.976	397.388	401.111	399.927	396.769	402.587	404.689	380.879	395.953	393.192	377.1	380.132	363.285	380.105	392.15	398.647	392.087	395.915	400.363	396.978	397.104	404.983	397.208	389.2	392.85	389.088	368.005	367.131	367.126	390.685	379.821	367.886	367.748	365.544
83_Chile_Potato	399.82	348.96	389.188	395.911	397.995	346.346	394.076	346.461	348.73	345.651	399.271	404.54	403.081	363.919	401.896	389.896	360.774	350.687	354.442	355.667	357.642	351.536	389.155	353.965	343.613	326.357	370.782	375.705	370.711	349.997	354.094	358.787	357.695	353.597	355.843	355.761	354.938	354.914	338.268	350.631	404.514	398.183	394.318	394.27	350.847	364.01	347.574	397.858	396.113
84_Chile_Peach	398.811	358.012	385.526	392.935	394.81	360.208	392.922	356.476	357.728	360.587	390.041	402.678	402.618	367.187	399.321	387.11	361.414	361.556	361.495	362.505	363.329	358.273	386.126	357.294	351.788	335.458	369.165	374.83	369.117	354.345	361.258	359.376	359.032	365.158	367.562	359.724	360.822	359.157	347.843	355.019	403.424	396.279	392.133	392.15	360.208	367.374	357.034	395.906	395.3
85_Chile_Peach	398.753	357.963	385.506	392.882	394.794	360.147	392.869	356.435	357.679	360.481	389.989	402.637	402.552	367.148	399.251	387.081	361.38	361.528	361.462	362.454	363.268	358.252	386.099	357.273	351.682	335.402	369.109	374.784	369.075	354.304	361.224	359.311	359.019	365.092	367.497	359.684	360.76	359.153	347.789	354.982	403.408	396.241	392.114	392.128	360.174	367.347	357.014	395.87	395.222
86_Chile_Peach	401.072	361.949	387.44	397.663	399.719	364.264	396.875	359.22	361.778	365.65	395.153	404.621	401.776	370.409	402	388.666	368.917	365.693	366.496	366.316	365.355	362.911	388.171	364.915	357.052	339.391	373.196	374.918	373.092	360.843	362.464	364.919	364.897	365.028	365.182	360.208	363.632	365.564	351.626	361.538	406.391	400.097	397.089	397.122	366.948	370.613	363.745	399.808	398.459
87_Chile_Peach	403.282	363.613	388.936	398.97	400.894	365.501	398.03	362.172	363.379	366.575	396.967	407.517	404.845	369.909	401.975	389.827	367.099	366.312	366.599	367.067	367.53	362.658	388.893	362.644	355.163	339.425	374.706	378.38	374.585	359.265	365.153	364.488	363.169	367.057	369.573	363.527	366.635	364.17	351.34	359.991	407.798	401.919	397.827	397.814	365.811	370.177	364.807	401.599	399.563
88_Chile_Peach	398.741	358	385.564	392.891	394.82	360.201	392.88	356.448	357.705	360.581	390.023	402.675	402.624	367.162	399.307	387.126	361.4	361.542	361.466	362.464	363.31	358.248	386.171	357.281	351.745	335.393	369.136	374.805	369.083	354.286	361.252	359.32	359.035	365.098	367.493	359.743	360.804	359.167	347.831	354.953	403.422	396.276	392.114	392.131	360.18	367.341	357.008	395.918	395.288
89_China_Tobacco	369.401	376.16	369.838	365.878	368.21	405.493	380.96	373.641	376.207	405.887	369.212	371.429	387.641	373.82	372.59	369.429	398.787	397.872	397.326	392.772	398.719	401.044	370.291	396.9	389.608	374.654	375.299	359.438	375.287	392.923	394.269	386.165	393.357	394.754	391.762	391.479	399.197	391.367	383.427	393.609	376.99	370.46	367.85	367.845	389.986	373.615	374.501	370.146	365.701
8_Italy_Peach	349.976	335.185	202.767	359.929	361.728	374.773	368.159	347.021	335.178	374.997	339.932	350.796	337.661	350.942	270.028	130.653	373.952	367.781	366.932	355.853	365.425	366.789	145.197	367.884	357.122	344.138	357.667	349.835	357.608	363.564	361.555	358.084	359.494	361.236	360.752	361.88	369.939	360.143	350.223	364.577	369.783	366.909	362.885	362.881	368.044	350.921	345.974	366.492	362.029
90_China_Tobacco	367.66	380.123	364.896	367.156	369.084	405.845	391.71	380.331	380.006	405.422	364.077	366.887	384.068	371.671	366.67	364.259	400.937	398.493	397.522	392.023	399.942	400.423	365.187	397.051	391.114	375.571	374.176	362.089	374.176	393.229	396.058	387.404	390.617	395.059	392.658	392.713	399.387	392.434	383.348	393.978	373.806	378.2	372.467	372.431	390.669	371.567	380.151	377.834	371.952
91_China_Tobacco	369.164	384.014	366.938	377.535	379.36	408.818	396.151	383.587	384.139	408.796	365.23	368.827	387.891	375.293	368.729	366.414	404.553	401.809	400.364	395.112	401.917	403.139	367.35	401.831	395.264	377.673	379.925	370.362	379.904	397.893	398.588	392.211	394.917	399.054	396.668	396.206	402.382	394.874	386.596	398.606	380.7	383.772	379.417	379.436	396.56	375.361	385.096	383.39	376.822
92_China_Tobacco	359.838	385.021	360.281	371.289	373.151	410.139	396.383	384.484	384.988	410.38	359.549	360.352	379.782	373.743	360.37	360.231	406.123	402.106	401.6	394.409	402.749	403.991	361.433	402.553	394.75	378.757	378.015	367.057	378.01	398.75	398.23	390.521	393.565	397.521	397.348	396.391	402.687	394.373	387.274	399.427	377.98	380.631	377.189	377.266	396.183	373.572	384.698	380.277	372.01
93_China_Tobacco	346.207	370.636	347.796	355.707	357.489	395.11	380.445	369.017	370.788	396.439	346.284	347.195	367.793	323.848	348.254	347.786	392.915	388.737	388.274	380.787	390.034	392.382	350.127	389.847	376.295	360.333	363.675	341.669	363.655	384.899	384.563	376.294	381.706	384.34	381.301	382.999	390.696	381.463	374.198	385.583	361.853	365.111	360.414	360.409	382.437	323.51	369.048	364.715	356.955
94_China_Tobacco	332.206	381.795	361.385	374.623	376.844	404.528	394.354	379.926	381.588	405.005	369.453	373.432	383.686	370.427	364.593	361.729	400.644	397.067	397.641	390.638	399.375	399.765	362.979	396.062	389.9	374.303	375.683	367.057	375.68	391.586	395.038	389.174	391.959	392.494	391.026	392.668	399.604	392.997	384.19	392.24	376.548	382.036	377.397	377.435	389.672	370.305	380.781	381.649	375.407
95_Tunisia_Potato	381.801	332.215	369.144	379.554	380.959	318.828	387.691	329.326	332.038	319.351	375.448	386.264	381.29	337.289	383.518	370.561	348.304	321.36	323.51	323.96	328.038	324.895	369.689	339.781	291.042	276.002	353.082	351.546	352.984	336.202	323.673	331.473	328.604	326.036	326.944	321.677	322.249	324.502	306.339	336.991	386.386	382.365	378.061	377.981	345.176	337.352	331.295	382.034	379.684
96_Tunisia_Potato	368.94	330.808	350.488	365.739	367.264	333.312	369.454	329.183	330.775	335.311	361.349	371.502	369.802	328.369	364.218	352.141	350.872	332.866	335.497	334.412	339.91	338.022	353.134	343.268	298.114	274.219	348.235	332.097	348.141	337.771	334.021	337.234	333.918	334.882	335.108	330.823	334.368	333.244	317.59	338.543	374.073	367.334	364.595	364.576	345.995	328.24	329.674	366.94	364.669
97_Tunisia_Peach	380.908	329.734	366.073	376.427	378.203	316.163	385.25	327.74	329.82	317.211	379.092	383.734	375.502	333.829	382.275	367.441	349.337	317.929	322.263	323.132	328.194	325.384	368.009	340.198	265.111	245.512	352.713	347.087	352.643	334.55	321.418	325.773	318.89	322.252	324.817	321.275	321.089	321.459	304.957	335.327	384.803	378.797	376.452	376.402	342.795	333.681	329.224	378.395	376.579
98_Tunisia_Peach	388.511	336.306	373.407	385.627	386.908	324.542	391.827	337.214	336.113	326.201	386.183	391.816	384.894	342.168	389.59	374.758	348.173	325.802	328.998	331.083	328.282	325.887	372.083	341.239	281.351	274.208	356.649	360.059	356.586	339.443	327.722	333.131	327.468	330.323	333.873	327.324	331.881	330.654	314.33	340.253	392.968	386.947	384.885	384.879	351.065	342.604	337.903	386.672	385.703
99_Tunisia_Peach	379.956	326.122	366.343	377.108	378.338	309.595	383.268	324.24	325.939	312.02	378.834	384.572	377.869	331.711	381.807	367.427	339.87	310.616	315.942	318.423	319.149	315.745	365.624	331.891	262.732	250.326	348.928	349.639	348.818	329.304	316.6	322.037	316.345	317.886	320.046	315.763	317.361	318.055	300.703	330.137	384.799	378.395	375.878	375.844	338.426	331.75	326.373	378.082	376.86
9_Italy_Peach	350.211	369.954	191.959	364.717	366.597	391.381	387.531	369.867	369.887	391.643	341.014	352.935	340.291	360.884	237.743	109.684	389.789	383.175	382.572	369.749	380.32	382.533	127.293	384.737	373.016	359.982	368.474	359.014	368.422	380.496	376.175	369.902	371.786	374.775	373.94	376.994	383.874	373.653	365.396	381.514	373.831	374.005	369.223	369.231	381.624	360.886	369.819	373.618	367.735
[truncated: 79 more columns]
