# Supplementary material for: Global patterns in genomic diversity underpinning the evolution of insecticide resistance in the aphid crop pest Myzuspersicae
Source: Commun Biol. 2021 Jul 7;4:847. doi: 10.1038/s42003-021-02373-x (PMC8263593; doi:10.1038/s42003-021-02373-x)
Supplement: Supplementary file 6 — Supplementary Data 4 [file 42003_2021_2373_MOESM6_ESM.xlsx]

## Sheet: Chr2_gene_candidates
Chromosome	Gene ID	Start_position	End_position	Blast Top Hit Description (HSP)	Blast Hit Description (HSP)	InterPro Accession	InterPro GO ID	InterPro GO Term	InterPro GO Category	InterPro Name
HiC_scaffold_2	g10539	81965554	81970864	gi|1229899578|ref|XP_022170485.1|uncharacterized protein LOC111033856 [Myzus persicae]/gi|1229899576|ref|XP_022170484.1|uncharacterized protein LOC111033856 [Myzus persicae]	gi|1229899576|ref|XP_022170484.1|uncharacterized protein LOC111033856 [Myzus persicae]/gi|1229899578|ref|XP_022170485.1|uncharacterized protein LOC111033856 [Myzus persicae]	noIPR;noIPR;noIPR	;;	;;	;;	Cadherin-like superfamily;Cadherin-like superfamily;Cadherin-like superfamily
HiC_scaffold_2	g6253	4478243	4483562			noIPR;noIPR	;	;	;	SAC3/GANP/THP3;SAC3/GANP/THP3
HiC_scaffold_2	g6299	5291746	5298634	gi|1229877300|ref|XP_022179767.1|dipeptidase 1-like, partial [Myzus persicae]	gi|1229877300|ref|XP_022179767.1|dipeptidase 1-like, partial [Myzus persicae]	noIPR;noIPR	;	;	;	Alpha/Beta hydrolase fold;Alpha/Beta hydrolase fold
HiC_scaffold_2	g6347	6118876	6120355
HiC_scaffold_2	g6348	6120606	6121227
HiC_scaffold_2	g6529	9171615	9209262	gi|1229874626|ref|XP_022164240.1|ataxin-2 homolog [Myzus persicae]/gi|1229874628|ref|XP_022164246.1|ataxin-2 homolog [Myzus persicae]	gi|1229874626|ref|XP_022164240.1|ataxin-2 homolog [Myzus persicae]/gi|1229874628|ref|XP_022164246.1|ataxin-2 homolog [Myzus persicae]	IPR002557;noIPR;noIPR;noIPR;noIPR;noIPR;noIPR;noIPR;noIPR;noIPR;noIPR;noIPR;noIPR;IPR002557;IPR036508	GO:0008061/GO:0006030/GO:0005576;;;;;;;;;;;;;GO:0008061/GO:0006030/GO:0005576;GO:0008061/GO:0006030	chitin binding/chitin metabolic process/extracellular region;;;;;;;;;;;;;chitin binding/chitin metabolic process/extracellular region;chitin binding/chitin metabolic process	Molecular Function/Biological Process/Cellular Component;;;;;;;;;;;;;Molecular Function/Biological Process/Cellular Component;Molecular Function/Biological Process	Chitin binding domain;Chitin binding domain;Chitin binding domain;Chitin binding domain;Chitin binding domain;Chitin binding domain;Chitin binding domain;Chitin binding domain;Chitin binding domain;Chitin binding domain;Chitin binding domain;Chitin binding domain;Chitin binding domain;Chitin binding domain;Chitin binding domain superfamily
HiC_scaffold_2	g6530	9212803	9216815	gi|1229874604|ref|XP_022164121.1|guanine nucleotide-binding protein subunit beta-like protein 1 [Myzus persicae]	gi|1229874604|ref|XP_022164121.1|guanine nucleotide-binding protein subunit beta-like protein 1 [Myzus persicae]	IPR015943;IPR015943;noIPR;noIPR;IPR017986;IPR036322	GO:0005515;GO:0005515;;;GO:0005515;GO:0005515	protein binding;protein binding;;;protein binding;protein binding	Molecular Function;Molecular Function;;;Molecular Function;Molecular Function	WD40/YVTN repeat-like-containing domain superfamily;WD40/YVTN repeat-like-containing domain superfamily;WD40/YVTN repeat-like-containing domain superfamily;WD40/YVTN repeat-like-containing domain superfamily;WD40-repeat-containing domain;WD40-repeat-containing domain superfamily
HiC_scaffold_2	g6531	9216802	9224345	gi|1229874622|ref|XP_022164222.1|regulator of nonsense transcripts 3B isoform X1 [Myzus persicae]	gi|1229874622|ref|XP_022164222.1|regulator of nonsense transcripts 3B isoform X1 [Myzus persicae]	IPR005120;IPR012677;noIPR;noIPR;IPR039722;IPR035979	;;;;GO:0000184;GO:0003676	;;;;nuclear-transcribed mRNA catabolic process, nonsense-mediated decay;nucleic acid binding	;;;;Biological Process;Molecular Function	UPF3 domain;Nucleotide-binding alpha-beta plait domain superfamily;Nucleotide-binding alpha-beta plait domain superfamily;Nucleotide-binding alpha-beta plait domain superfamily;Nonsense-mediated mRNA decay protein 3;RNA-binding domain superfamily
HiC_scaffold_2	g6839	14569346	14607611	gi|1229887890|ref|XP_022164245.1|tubulointerstitial nephritis antigen-like isoform X1 [Myzus persicae]	gi|1229887890|ref|XP_022164245.1|tubulointerstitial nephritis antigen-like isoform X1 [Myzus persicae]	noIPR;IPR000668;noIPR;noIPR;IPR001212;noIPR;IPR038765	;GO:0006508/GO:0008234;;;;;	;proteolysis/cysteine-type peptidase activity;;;;;	;Biological Process/Molecular Function;;;;;	UDP-glucuronosyl/UDP-glucosyltransferase;Peptidase C1A, papain C-terminal;Peptidase C1A, papain C-terminal;Peptidase C1A, papain C-terminal;Somatomedin B domain;Somatomedin B domain;Papain-like cysteine peptidase superfamily
HiC_scaffold_2	g6840	14608578	14618396	gi|1229887894|ref|XP_022164248.1|uncharacterized protein LOC111029537 isoform X1 [Myzus persicae]	gi|1229887894|ref|XP_022164248.1|uncharacterized protein LOC111029537 isoform X1 [Myzus persicae]	noIPR;IPR005079;noIPR	;;	;;	;;	UPF0428 family;Peptidase C45;Peptidase C45
HiC_scaffold_2	g6959	17316587	17327038	gi|1230157194|ref|XP_022178541.1|Kv channel-interacting protein 4 [Myzus persicae]	gi|1230157194|ref|XP_022178541.1|Kv channel-interacting protein 4 [Myzus persicae]	noIPR;noIPR;IPR002048;noIPR;IPR028846;IPR002048;IPR002048;IPR002048;IPR002048;IPR002048;IPR011992	;;GO:0005509;;GO:0005509;GO:0005509;GO:0005509;GO:0005509;GO:0005509;GO:0005509;	;;calcium ion binding;;calcium ion binding;calcium ion binding;calcium ion binding;calcium ion binding;calcium ion binding;calcium ion binding;	;;Molecular Function;;Molecular Function;Molecular Function;Molecular Function;Molecular Function;Molecular Function;Molecular Function;	Immunoglobulin-like domain superfamily;Immunoglobulin-like domain superfamily;EF-hand domain;EF-hand domain;Recoverin family;EF-hand domain;EF-hand domain;EF-hand domain;EF-hand domain;EF-hand domain;EF-hand domain pair
HiC_scaffold_2	g6960	17335257	17380083	gi|1230156677|ref|XP_022178535.1|astakine-like [Myzus persicae]	gi|1230156677|ref|XP_022178535.1|astakine-like [Myzus persicae]	noIPR;IPR023569	;	;	;	Armadillo-type fold;Prokineticin domain
HiC_scaffold_2	g7795	31593674	31599546	gi|1230404241|ref|XP_022182350.1|putative inorganic phosphate cotransporter [Myzus persicae]	gi|1230404241|ref|XP_022182350.1|putative inorganic phosphate cotransporter [Myzus persicae]	IPR011701;noIPR;noIPR;noIPR;IPR036259	GO:0055085;;;;	transmembrane transport;;;;	Biological Process;;;;	Major facilitator superfamily;Major facilitator superfamily;Major facilitator superfamily;Major facilitator superfamily;MFS transporter superfamily
HiC_scaffold_2	g7796	31607148	31607606	gi|1230404241|ref|XP_022182350.1|putative inorganic phosphate cotransporter [Myzus persicae]	gi|1230404241|ref|XP_022182350.1|putative inorganic phosphate cotransporter [Myzus persicae]	noIPR;IPR011701;noIPR;IPR036259	;GO:0055085;;	;transmembrane transport;;	;Biological Process;;	Endonuclease/exonuclease/phosphatase superfamily;Major facilitator superfamily;Major facilitator superfamily;MFS transporter superfamily
HiC_scaffold_2	g8359	41264306	41265701	gi|66840951|emb|CAI34909.1|OS-D-like protein, OS-D1 [Myzus persicae]/gi|1405681047|gb|AWV63291.1|chemosensory protein 2 [Myzus persicae]/gi|66840976|emb|CAI64033.1|putative OS-D-like protein [Myzus persicae]/gi|1229945183|ref|XP_022175464.1|ejaculatory bulb-specific protein 3-like [Myzus persicae]	gi|1229945183|ref|XP_022175464.1|ejaculatory bulb-specific protein 3-like [Myzus persicae]/gi|66840951|emb|CAI34909.1|OS-D-like protein, OS-D1 [Myzus persicae]/gi|66840976|emb|CAI64033.1|putative OS-D-like protein [Myzus persicae]/gi|1405681047|gb|AWV63291.1|chemosensory protein 2 [Myzus persicae]	IPR005055;IPR036682;noIPR;IPR005055;IPR036682	;;;;	;;;;	;;;;	Insect odorant-binding protein A10/Ejaculatory bulb-specific protein 3;Insect odorant-binding protein A10/Ejaculatory bulb-specific protein 3 superfamily;Insect odorant-binding protein A10/Ejaculatory bulb-specific protein 3 superfamily;Insect odorant-binding protein A10/Ejaculatory bulb-specific protein 3;Insect odorant-binding protein A10/Ejaculatory bulb-specific protein 3 superfamily
HiC_scaffold_2	g8360	41265719	41270286	gi|1405681061|gb|AWV63297.1|chemosensory protein 9 [Myzus persicae]/gi|1229945109|ref|XP_022175463.1|uncharacterized protein LOC111037285 [Myzus persicae]	gi|1229945109|ref|XP_022175463.1|uncharacterized protein LOC111037285 [Myzus persicae]/gi|1405681061|gb|AWV63297.1|chemosensory protein 9 [Myzus persicae]	IPR005055;IPR036682;noIPR;IPR005055;IPR036682	;;;;	;;;;	;;;;	Insect odorant-binding protein A10/Ejaculatory bulb-specific protein 3;Insect odorant-binding protein A10/Ejaculatory bulb-specific protein 3 superfamily;Insect odorant-binding protein A10/Ejaculatory bulb-specific protein 3 superfamily;Insect odorant-binding protein A10/Ejaculatory bulb-specific protein 3;Insect odorant-binding protein A10/Ejaculatory bulb-specific protein 3 superfamily
HiC_scaffold_2	g8609	45593261	45594469

## Sheet: Chr3_gene_candidates
Chromosome	Gene ID	Start_position	End_position	Blast Top Hit Description (HSP)	Blast Hit Description (HSP)	InterPro Accession	InterPro GO ID	InterPro GO Term	InterPro GO Category	InterPro Name
HiC_scaffold_3	g2971	49257153	49267001	gi|1230122136|ref|XP_022178004.1|hormone receptor 4-like [Myzus persicae]/gi|1230122138|ref|XP_022178005.1|hormone receptor 4-like [Myzus persicae]	gi|1230122136|ref|XP_022178004.1|hormone receptor 4-like [Myzus persicae]/gi|1230122138|ref|XP_022178005.1|hormone receptor 4-like [Myzus persicae]	noIPR;noIPR;noIPR;noIPR;noIPR;noIPR;noIPR;noIPR;noIPR	;;;;;;;;	;;;;;;;;	;;;;;;;;	Ribonuclease H-like superfamily;Ribonuclease H-like superfamily;Ribonuclease H-like superfamily;Ribonuclease H-like superfamily;Ribonuclease H-like superfamily;Ribonuclease H-like superfamily;Ribonuclease H-like superfamily;Ribonuclease H-like superfamily;Ribonuclease H-like superfamily
HiC_scaffold_3	g2988	49667505	49680724	gi|1418904964|ref|XP_025410790.1|protein FAM200A-like [Sipha flava]	gi|1418904964|ref|XP_025410790.1|protein FAM200A-like [Sipha flava]	noIPR				Zinc finger, FYVE/PHD-type
HiC_scaffold_3	g3396	56440220	56509186	gi|1229905702|ref|XP_022173723.1|uncharacterized protein LOC111036127 [Myzus persicae]	gi|1229905702|ref|XP_022173723.1|uncharacterized protein LOC111036127 [Myzus persicae]	IPR000008;IPR001565;IPR000008;IPR035892;IPR035892;IPR013083;noIPR;noIPR;noIPR;noIPR;noIPR;noIPR;noIPR;noIPR;noIPR;noIPR;noIPR;noIPR;noIPR;noIPR;noIPR;noIPR;noIPR;noIPR;noIPR;IPR000008;IPR017455;IPR000008;noIPR;noIPR;noIPR;noIPR;noIPR;IPR011011	;GO:0016020;;;;;;;;;;;;;;;;;;;;;;;;;;;;;;;;	;membrane;;;;;;;;;;;;;;;;;;;;;;;;;;;;;;;;	;Cellular Component;;;;;;;;;;;;;;;;;;;;;;;;;;;;;;;;	C2 domain;Synaptotagmin;C2 domain;C2 domain superfamily;C2 domain superfamily;Zinc finger, RING/FYVE/PHD-type;Zinc finger, RING/FYVE/PHD-type;Zinc finger, RING/FYVE/PHD-type;Zinc finger, RING/FYVE/PHD-type;Zinc finger, RING/FYVE/PHD-type;Zinc finger, RING/FYVE/PHD-type;Zinc finger, RING/FYVE/PHD-type;Zinc finger, RING/FYVE/PHD-type;Zinc finger, RING/FYVE/PHD-type;Zinc finger, RING/FYVE/PHD-type;Z…
HiC_scaffold_3	g3533	59806575	59818538	gi|1229882488|ref|XP_022161381.1|glucose dehydrogenase [FAD, quinone] [Myzus persicae]/gi|1229882490|ref|XP_022161382.1|glucose dehydrogenase [FAD, quinone] [Myzus persicae]	gi|1229882488|ref|XP_022161381.1|glucose dehydrogenase [FAD, quinone] [Myzus persicae]/gi|1229882490|ref|XP_022161382.1|glucose dehydrogenase [FAD, quinone] [Myzus persicae]	IPR012132;IPR036188;IPR000172;IPR007867;noIPR;noIPR;noIPR;noIPR;IPR036188	GO:0050660/GO:0016614/GO:0055114;;GO:0050660/GO:0016614/GO:0055114;GO:0016614/GO:0055114;;;;;	flavin adenine dinucleotide binding/oxidoreductase activity, acting on CH-OH group of donors/oxidation-reduction process;;flavin adenine dinucleotide binding/oxidoreductase activity, acting on CH-OH group of donors/oxidation-reduction process;oxidoreductase activity, acting on CH-OH group of donors/oxidation-reduction process;;;;;	Molecular Function/Molecular Function/Biological Process;;Molecular Function/Molecular Function/Biological Process;Molecular Function/Biological Process;;;;;	Glucose-methanol-choline oxidoreductase;FAD/NAD(P)-binding domain superfamily;Glucose-methanol-choline oxidoreductase, N-terminal;Glucose-methanol-choline oxidoreductase, C-terminal;Glucose-methanol-choline oxidoreductase, C-terminal;Glucose-methanol-choline oxidoreductase, C-terminal;Glucose-methanol-choline oxidoreductase, C-terminal;Glucose-methanol-choline oxidoreductase, C-terminal;FAD/NAD(P…
HiC_scaffold_3	g3558	60152962	60178246	gi|1229897807|ref|XP_022169554.1|uncharacterized protein LOC111033219 [Myzus persicae]	gi|1229897807|ref|XP_022169554.1|uncharacterized protein LOC111033219 [Myzus persicae]	IPR008906;noIPR;noIPR;noIPR;IPR012337	GO:0046983;;;;	protein dimerization activity;;;;	Molecular Function;;;;	HAT, C-terminal dimerisation domain;HAT, C-terminal dimerisation domain;HAT, C-terminal dimerisation domain;HAT, C-terminal dimerisation domain;Ribonuclease H-like superfamily
HiC_scaffold_3	g3559	60178326	60219746	gi|1229882395|ref|XP_022161333.1|ecdysone-induced protein 78C isoform X1 [Myzus persicae]	gi|1229882395|ref|XP_022161333.1|ecdysone-induced protein 78C isoform X1 [Myzus persicae]	IPR001723;IPR001628;IPR000536;IPR035500;IPR013088;IPR001628;noIPR;noIPR;noIPR;noIPR;noIPR;IPR000536;IPR001628;noIPR;IPR035500;noIPR	GO:0006355/GO:0003707/GO:0003677/GO:0005634;GO:0006355/GO:0008270/GO:0003700/GO:0043565/GO:0005634;;;GO:0006355/GO:0008270;GO:0006355/GO:0008270/GO:0003700/GO:0043565/GO:0005634;;;;;;;GO:0006355/GO:0008270/GO:0003700/GO:0043565/GO:0005634;;;	regulation of transcription, DNA-templated/steroid hormone receptor activity/DNA binding/nucleus;regulation of transcription, DNA-templated/zinc ion binding/DNA-binding transcription factor activity/sequence-specific DNA binding/nucleus;;;regulation of transcription, DNA-templated/zinc ion binding;regulation of transcription, DNA-templated/zinc ion binding/DNA-binding transcription factor activit…	Biological Process/Molecular Function/Molecular Function/Cellular Component;Biological Process/Molecular Function/Molecular Function/Molecular Function/Cellular Component;;;Biological Process/Molecular Function;Biological Process/Molecular Function/Molecular Function/Molecular Function/Cellular Component;;;;;;;Biological Process/Molecular Function/Molecular Function/Molecular Function/Cellular Co…	Nuclear hormone receptor;Zinc finger, nuclear hormone receptor-type;Nuclear hormone receptor, ligand-binding domain;Nuclear hormone receptor-like domain superfamily;Zinc finger, NHR/GATA-type;Zinc finger, nuclear hormone receptor-type;Zinc finger, nuclear hormone receptor-type;Zinc finger, nuclear hormone receptor-type;Zinc finger, nuclear hormone receptor-type;Zinc finger, nuclear hormone recept…
HiC_scaffold_3	g3755	63003477	63008539	gi|1229883718|ref|XP_022162006.1|protein atonal homolog 8 [Myzus persicae]	gi|1229883718|ref|XP_022162006.1|protein atonal homolog 8 [Myzus persicae]	IPR011598;IPR036638;noIPR;noIPR;noIPR;noIPR;noIPR;IPR032660;noIPR;IPR011598;IPR011598;IPR036638	GO:0046983;GO:0046983;;;;;;GO:0006355/GO:0030154/GO:0003700;;GO:0046983;GO:0046983;GO:0046983	protein dimerization activity;protein dimerization activity;;;;;;regulation of transcription, DNA-templated/cell differentiation/DNA-binding transcription factor activity;;protein dimerization activity;protein dimerization activity;protein dimerization activity	Molecular Function;Molecular Function;;;;;;Biological Process/Biological Process/Molecular Function;;Molecular Function;Molecular Function;Molecular Function	Myc-type, basic helix-loop-helix (bHLH) domain;Helix-loop-helix DNA-binding domain superfamily;Helix-loop-helix DNA-binding domain superfamily;Helix-loop-helix DNA-binding domain superfamily;Helix-loop-helix DNA-binding domain superfamily;Helix-loop-helix DNA-binding domain superfamily;Helix-loop-helix DNA-binding domain superfamily;Protein atonal homologue 8;Protein atonal homologue 8;Myc-type, …
HiC_scaffold_3	g3792	63682078	63732996	gi|1229883700|ref|XP_022161997.1|A disintegrin and metalloproteinase with thrombospondin motifs 20-like [Myzus persicae]	gi|1229883700|ref|XP_022161997.1|A disintegrin and metalloproteinase with thrombospondin motifs 20-like [Myzus persicae]	IPR013273;IPR036383;IPR010294;noIPR;IPR024079;IPR041645;IPR002870;IPR001590;IPR012314;IPR036383;IPR036383;IPR000884;noIPR;noIPR;noIPR;noIPR;noIPR;noIPR;noIPR;noIPR;noIPR;IPR000884;IPR000884;IPR000884;IPR001590;IPR012314;IPR000884;IPR000884;IPR000884;IPR000884;IPR000884;IPR000884;IPR000884;noIPR;IPR036383;IPR036383;IPR036383;IPR036383;IPR036383;IPR036383;IPR036383;noIPR;IPR036383;IPR036383;IPR0363…	;;;;GO:0008237;;;GO:0004222/GO:0006508;GO:0008270/GO:0004222;;;;;;;;;;;;;;;;GO:0004222/GO:0006508;GO:0008270/GO:0004222;;;;;;;;;;;;;;;;;;;;	;;;;metallopeptidase activity;;;metalloendopeptidase activity/proteolysis;zinc ion binding/metalloendopeptidase activity;;;;;;;;;;;;;;;;metalloendopeptidase activity/proteolysis;zinc ion binding/metalloendopeptidase activity;;;;;;;;;;;;;;;;;;;;	;;;;Molecular Function;;;Molecular Function/Biological Process;Molecular Function/Molecular Function;;;;;;;;;;;;;;;;Molecular Function/Biological Process;Molecular Function/Molecular Function;;;;;;;;;;;;;;;;;;;;	ADAMTS/ADAMTS-like;Thrombospondin type-1 (TSP1) repeat superfamily;ADAM-TS Spacer 1;ADAM-TS Spacer 1;Metallopeptidase, catalytic domain superfamily;ADAM cysteine-rich domain 2;Peptidase M12B, propeptide;Peptidase M12B, ADAM/reprolysin;Peptidase M12B, GON-ADAMTSs;Thrombospondin type-1 (TSP1) repeat superfamily;Thrombospondin type-1 (TSP1) repeat superfamily;Thrombospondin type-1 (TSP1) repeat;Thro…
HiC_scaffold_3	g3968	67178658	67182284	gi|1229882960|ref|XP_022161623.1|uncharacterized protein LOC111027533 [Myzus persicae]	gi|1229882960|ref|XP_022161623.1|uncharacterized protein LOC111027533 [Myzus persicae]	IPR025398;noIPR;noIPR;noIPR	;;;	;;;	;;;	Domain of unknown function DUF4371;Domain of unknown function DUF4371;Domain of unknown function DUF4371;Domain of unknown function DUF4371
HiC_scaffold_3	g3969	67185814	67192027	gi|1229875134|ref|XP_022167065.1|peptide methionine sulfoxide reductase isoform X1 [Myzus persicae]	gi|1229875134|ref|XP_022167065.1|peptide methionine sulfoxide reductase isoform X1 [Myzus persicae]	IPR036509;IPR002569;IPR002569;noIPR;noIPR;IPR002569;IPR036509	GO:0055114/GO:0008113;GO:0055114/GO:0008113;GO:0055114/GO:0008113;;;GO:0055114/GO:0008113;GO:0055114/GO:0008113	oxidation-reduction process/peptide-methionine (S)-S-oxide reductase activity;oxidation-reduction process/peptide-methionine (S)-S-oxide reductase activity;oxidation-reduction process/peptide-methionine (S)-S-oxide reductase activity;;;oxidation-reduction process/peptide-methionine (S)-S-oxide reductase activity;oxidation-reduction process/peptide-methionine (S)-S-oxide reductase activity	Biological Process/Molecular Function;Biological Process/Molecular Function;Biological Process/Molecular Function;;;Biological Process/Molecular Function;Biological Process/Molecular Function	Peptide methionine sulphoxide reductase MsrA superfamily;Peptide methionine sulphoxide reductase MsrA;Peptide methionine sulphoxide reductase MsrA;Peptide methionine sulphoxide reductase MsrA;Peptide methionine sulphoxide reductase MsrA;Peptide methionine sulphoxide reductase MsrA;Peptide methionine sulphoxide reductase MsrA superfamily
HiC_scaffold_3	g3970	67192042	67193244	gi|1229875154|ref|XP_022167190.1|LOW QUALITY PROTEIN: sepiapterin reductase-like [Myzus persicae]	gi|1229875154|ref|XP_022167190.1|LOW QUALITY PROTEIN: sepiapterin reductase-like [Myzus persicae]	noIPR;IPR002347;noIPR;noIPR;IPR036291	;;;;	;;;;	;;;;	Cation efflux transmembrane domain superfamily;Short-chain dehydrogenase/reductase SDR;Short-chain dehydrogenase/reductase SDR;Short-chain dehydrogenase/reductase SDR;NAD(P)-binding domain superfamily
HiC_scaffold_3	g3971	67193295	67194514	gi|936698482|ref|XP_014227224.1|uncharacterized protein LOC106652650 [Trichogramma pretiosum]	gi|936698482|ref|XP_014227224.1|uncharacterized protein LOC106652650 [Trichogramma pretiosum]	IPR028039;noIPR;noIPR;IPR028039	;;;	;;;	;;;	Coiled-coil domain containing protein 32;Coiled-coil domain containing protein 32;Coiled-coil domain containing protein 32;Coiled-coil domain containing protein 32
HiC_scaffold_3	g598	6738597	6742534	gi|1229900388|ref|XP_022170920.1|eukaryotic translation initiation factor 2 subunit 2 isoform X2 [Myzus persicae]	gi|1229900388|ref|XP_022170920.1|eukaryotic translation initiation factor 2 subunit 2 isoform X2 [Myzus persicae]	noIPR;IPR002735;noIPR;noIPR;noIPR;noIPR;IPR016189;IPR016190	;GO:0006413/GO:0003743;;;;;GO:0006413/GO:0003743;GO:0006413/GO:0003743	;translational initiation/translation initiation factor activity;;;;;translational initiation/translation initiation factor activity;translational initiation/translation initiation factor activity	;Biological Process/Molecular Function;;;;;Biological Process/Molecular Function;Biological Process/Molecular Function	Glycoside hydrolase superfamily;Translation initiation factor IF2/IF5;Translation initiation factor IF2/IF5;Translation initiation factor IF2/IF5;Translation initiation factor IF2/IF5;Translation initiation factor IF2/IF5;Translation initiation factor IF2/IF5, N-terminal;Translation initiation factor IF2/IF5, zinc-binding
HiC_scaffold_3	g599	6742914	6750619	gi|1229900329|ref|XP_022170889.1|disintegrin and metalloproteinase domain-containing protein 10 isoform X1 [Myzus persicae]/gi|1229900327|ref|XP_022170888.1|disintegrin and metalloproteinase domain-containing protein 10 isoform X1 [Myzus persicae]	gi|1229900327|ref|XP_022170888.1|disintegrin and metalloproteinase domain-containing protein 10 isoform X1 [Myzus persicae]/gi|1229900329|ref|XP_022170889.1|disintegrin and metalloproteinase domain-containing protein 10 isoform X1 [Myzus persicae]	IPR036436;IPR024079;noIPR;IPR002870;IPR001762;noIPR;noIPR;noIPR;IPR001590;IPR001762;noIPR	;GO:0008237;;;;;;;GO:0004222/GO:0006508;;	;metallopeptidase activity;;;;;;;metalloendopeptidase activity/proteolysis;;	;Molecular Function;;;;;;;Molecular Function/Biological Process;;	Disintegrin domain superfamily;Metallopeptidase, catalytic domain superfamily;Metallopeptidase, catalytic domain superfamily;Peptidase M12B, propeptide;Disintegrin domain;Disintegrin domain;Disintegrin domain;Disintegrin domain;Peptidase M12B, ADAM/reprolysin;Disintegrin domain;Disintegrin domain
HiC_scaffold_3	g600	6750647	6771184	gi|1229900334|ref|XP_022170891.1|collagen alpha-1(I) chain-like isoform X1 [Myzus persicae]	gi|1229900334|ref|XP_022170891.1|collagen alpha-1(I) chain-like isoform X1 [Myzus persicae]	IPR008160;IPR000885;noIPR;noIPR;noIPR;noIPR;noIPR;noIPR;noIPR;noIPR;noIPR;noIPR;noIPR;noIPR;noIPR;noIPR;noIPR;noIPR;noIPR;IPR000885	;GO:0005201;;;;;;;;;;;;;;;;;;GO:0005201	;extracellular matrix structural constituent;;;;;;;;;;;;;;;;;;extracellular matrix structural constituent	;Molecular Function;;;;;;;;;;;;;;;;;;Molecular Function	Collagen triple helix repeat;Fibrillar collagen, C-terminal;Fibrillar collagen, C-terminal;Fibrillar collagen, C-terminal;Fibrillar collagen, C-terminal;Fibrillar collagen, C-terminal;Fibrillar collagen, C-terminal;Fibrillar collagen, C-terminal;Fibrillar collagen, C-terminal;Fibrillar collagen, C-terminal;Fibrillar collagen, C-terminal;Fibrillar collagen, C-terminal;Fibrillar collagen, C-termina…

## Sheet: Chr4_gene_candidates
Chromosome	Gene ID	Start_position	End_position	Blast Top Hit Description (HSP)	Blast Hit Description (HSP)	InterPro Accession	InterPro GO ID	InterPro GO Term	InterPro GO Category	InterPro Name
HiC_scaffold_4	g11192	7034044	7054889	gi|1229912694|ref|XP_022174990.1|uncharacterized protein LOC111036967 [Myzus persicae]	gi|1229912694|ref|XP_022174990.1|uncharacterized protein LOC111036967 [Myzus persicae]	noIPR;noIPR;noIPR;noIPR;noIPR;noIPR	;;;;;	;;;;;	;;;;;	Coiled-coil domain-containing protein 40;Coiled-coil domain-containing protein 40;Coiled-coil domain-containing protein 40;Coiled-coil domain-containing protein 40;Coiled-coil domain-containing protein 40;Coiled-coil domain-containing protein 40
HiC_scaffold_4	g11193	7055314	7057122	gi|1230259735|ref|XP_022180147.1|tigger transposable element-derived protein 4-like [Myzus persicae]	gi|1230259735|ref|XP_022180147.1|tigger transposable element-derived protein 4-like [Myzus persicae]	noIPR;IPR006600;IPR004875;IPR007889;noIPR;noIPR;noIPR;noIPR;noIPR;IPR006600;IPR009057;IPR009057	;;GO:0003676;GO:0003677;;;;;;;GO:0003677;GO:0003677	;;nucleic acid binding;DNA binding;;;;;;;DNA binding;DNA binding	;;Molecular Function;Molecular Function;;;;;;;Molecular Function;Molecular Function	P-type ATPase, A domain superfamily;HTH CenpB-type DNA-binding domain;DDE superfamily endonuclease domain;DNA binding HTH domain, Psq-type;DNA binding HTH domain, Psq-type;DNA binding HTH domain, Psq-type;DNA binding HTH domain, Psq-type;DNA binding HTH domain, Psq-type;DNA binding HTH domain, Psq-type;HTH CenpB-type DNA-binding domain;Homeobox-like domain superfamily;Homeobox-like domain superfa…
HiC_scaffold_4	g11194	7057225	7064854	gi|1229913144|ref|XP_022174991.1|uncharacterized protein LOC111036968 [Myzus persicae]	gi|1229913144|ref|XP_022174991.1|uncharacterized protein LOC111036968 [Myzus persicae]	IPR016024				Armadillo-type fold
HiC_scaffold_4	g11223	7510796	7514552	gi|1229878010|ref|XP_022182867.1|graves disease carrier protein-like [Myzus persicae]/gi|1229878008|ref|XP_022182866.1|graves disease carrier protein-like [Myzus persicae]	gi|1229878008|ref|XP_022182866.1|graves disease carrier protein-like [Myzus persicae]/gi|1229878010|ref|XP_022182867.1|graves disease carrier protein-like [Myzus persicae]	IPR002067;IPR002167;IPR023395;IPR018108;noIPR;noIPR;IPR018108;IPR018108;IPR018108;IPR023395	GO:0055085/GO:0022857;GO:0005743;;;;;;;;	transmembrane transport/transmembrane transporter activity;mitochondrial inner membrane;;;;;;;;	Biological Process/Molecular Function;Cellular Component;;;;;;;;	Mitochondrial carrier protein;Graves disease carrier protein;Mitochondrial carrier domain superfamily;Mitochondrial substrate/solute carrier;Mitochondrial substrate/solute carrier;Mitochondrial substrate/solute carrier;Mitochondrial substrate/solute carrier;Mitochondrial substrate/solute carrier;Mitochondrial substrate/solute carrier;Mitochondrial carrier domain superfamily
HiC_scaffold_4	g11224	7514593	7532926	gi|1229877996|ref|XP_022182859.1|NACHT and WD repeat domain-containing protein 2 isoform X2 [Myzus persicae]	gi|1229877996|ref|XP_022182859.1|NACHT and WD repeat domain-containing protein 2 isoform X2 [Myzus persicae]	IPR025139;IPR007111;IPR001680;IPR015943;IPR015943;IPR015943;noIPR;noIPR;noIPR;IPR017986;IPR036322;IPR027417;noIPR;noIPR	;;GO:0005515;GO:0005515;GO:0005515;GO:0005515;;;;GO:0005515;GO:0005515;;;	;;protein binding;protein binding;protein binding;protein binding;;;;protein binding;protein binding;;;	;;Molecular Function;Molecular Function;Molecular Function;Molecular Function;;;;Molecular Function;Molecular Function;;;	Domain of unknown function DUF4062;NACHT nucleoside triphosphatase;WD40 repeat;WD40/YVTN repeat-like-containing domain superfamily;WD40/YVTN repeat-like-containing domain superfamily;WD40/YVTN repeat-like-containing domain superfamily;WD40/YVTN repeat-like-containing domain superfamily;WD40/YVTN repeat-like-containing domain superfamily;WD40/YVTN repeat-like-containing domain superfamily;WD40-rep…
HiC_scaffold_4	g11409	10767246	10775870	gi|1229903215|ref|XP_022172418.1|uncharacterized protein LOC111035203 [Myzus persicae]	gi|1229903215|ref|XP_022172418.1|uncharacterized protein LOC111035203 [Myzus persicae]	noIPR;IPR036397;noIPR;noIPR;noIPR;noIPR;IPR001584;IPR012337;noIPR	;GO:0003676;;;;;GO:0015074;;	;nucleic acid binding;;;;;DNA integration;;	;Molecular Function;;;;;Biological Process;;	Ribonuclease H-like superfamily;Ribonuclease H superfamily;Ribonuclease H superfamily;Ribonuclease H superfamily;Ribonuclease H superfamily;Ribonuclease H superfamily;Integrase, catalytic core;Ribonuclease H-like superfamily;Ribonuclease H-like superfamily
HiC_scaffold_4	g11685	15461295	15479395	gi|1230256431|ref|XP_022180100.1|multiple inositol polyphosphate phosphatase 1-like [Myzus persicae]	gi|1230256431|ref|XP_022180100.1|multiple inositol polyphosphate phosphatase 1-like [Myzus persicae]	IPR016274;IPR000560;IPR029033;noIPR;noIPR;IPR000560;IPR029033	GO:0016791;;;;;;	phosphatase activity;;;;;;	Molecular Function;;;;;;	Histidine acid phosphatase, eukaryotic;Histidine phosphatase superfamily, clade-2;Histidine phosphatase superfamily;Histidine phosphatase superfamily;Histidine phosphatase superfamily;Histidine phosphatase superfamily, clade-2;Histidine phosphatase superfamily
HiC_scaffold_4	g11686	15481510	15489755	gi|1230259007|ref|XP_022180135.1|multiple inositol polyphosphate phosphatase 1-like isoform X1 [Myzus persicae]	gi|1230259007|ref|XP_022180135.1|multiple inositol polyphosphate phosphatase 1-like isoform X1 [Myzus persicae]	IPR016274;IPR029033;IPR000560;noIPR;noIPR;IPR000560;IPR029033	GO:0016791;;;;;;	phosphatase activity;;;;;;	Molecular Function;;;;;;	Histidine acid phosphatase, eukaryotic;Histidine phosphatase superfamily;Histidine phosphatase superfamily, clade-2;Histidine phosphatase superfamily, clade-2;Histidine phosphatase superfamily, clade-2;Histidine phosphatase superfamily, clade-2;Histidine phosphatase superfamily
HiC_scaffold_4	g11687	15492295	15494807	gi|1230259187|ref|XP_022180138.1|uncharacterized protein LOC111040511 [Myzus persicae]	gi|1230259187|ref|XP_022180138.1|uncharacterized protein LOC111040511 [Myzus persicae]	IPR000795;IPR005225;IPR004161;IPR000795;noIPR;IPR004160;noIPR;noIPR;noIPR;noIPR;IPR000795;noIPR;IPR041709;IPR027417;IPR009000;IPR009001	GO:0005525/GO:0003924;GO:0005525;GO:0005525;GO:0005525/GO:0003924;;;;;;;GO:0005525/GO:0003924;;;;;	GTP binding/GTPase activity;GTP binding;GTP binding;GTP binding/GTPase activity;;;;;;;GTP binding/GTPase activity;;;;;	Molecular Function/Molecular Function;Molecular Function;Molecular Function;Molecular Function/Molecular Function;;;;;;;Molecular Function/Molecular Function;;;;;	Transcription factor, GTP-binding domain;Small GTP-binding protein domain;Translation elongation factor EFTu-like, domain 2;Transcription factor, GTP-binding domain;Transcription factor, GTP-binding domain;Translation elongation factor EFTu/EF1A, C-terminal;Translation elongation factor EFTu/EF1A, C-terminal;Translation elongation factor EFTu/EF1A, C-terminal;Translation elongation factor EFTu/EF…
HiC_scaffold_4	g11688	15494919	15527995	gi|1230256061|ref|XP_022180094.1|uncharacterized protein LOC111040473 [Myzus persicae]	gi|1230256061|ref|XP_022180094.1|uncharacterized protein LOC111040473 [Myzus persicae]	noIPR;noIPR;IPR001478;noIPR;noIPR;noIPR;noIPR;noIPR;noIPR;noIPR;noIPR;noIPR;noIPR;noIPR;noIPR;IPR001478;IPR001478;noIPR;noIPR;IPR036034;noIPR;IPR036034	;;GO:0005515;;;;;;;;;;;;;GO:0005515;GO:0005515;;;GO:0005515;;GO:0005515	;;protein binding;;;;;;;;;;;;;protein binding;protein binding;;;protein binding;;protein binding	;;Molecular Function;;;;;;;;;;;;;Molecular Function;Molecular Function;;;Molecular Function;;Molecular Function	CAP superfamily;CAP superfamily;PDZ domain;PDZ domain;PDZ domain;PDZ domain;PDZ domain;PDZ domain;PDZ domain;PDZ domain;PDZ domain;PDZ domain;PDZ domain;PDZ domain;PDZ domain;PDZ domain;PDZ domain;PDZ domain;PDZ domain;PDZ superfamily;PDZ superfamily;PDZ superfamily
HiC_scaffold_4	g12086	21819926	21823437	gi|1229904390|ref|XP_022173039.1|venom serine carboxypeptidase-like [Myzus persicae]	gi|1229904390|ref|XP_022173039.1|venom serine carboxypeptidase-like [Myzus persicae]	IPR001563;IPR029058;IPR006103;IPR001563;noIPR;IPR001563;IPR029058	GO:0004185/GO:0006508;;GO:0004553/GO:0005975;GO:0004185/GO:0006508;;GO:0004185/GO:0006508;	serine-type carboxypeptidase activity/proteolysis;;hydrolase activity, hydrolyzing O-glycosyl compounds/carbohydrate metabolic process;serine-type carboxypeptidase activity/proteolysis;;serine-type carboxypeptidase activity/proteolysis;	Molecular Function/Biological Process;;Molecular Function/Biological Process;Molecular Function/Biological Process;;Molecular Function/Biological Process;	Peptidase S10, serine carboxypeptidase;Alpha/Beta hydrolase fold;Glycoside hydrolase family 2, catalytic domain;Peptidase S10, serine carboxypeptidase;Peptidase S10, serine carboxypeptidase;Peptidase S10, serine carboxypeptidase;Alpha/Beta hydrolase fold
HiC_scaffold_4	g12087	21827556	21829507	gi|1229892114|ref|XP_022166518.1|venom serine carboxypeptidase-like [Myzus persicae]/gi|1229892116|ref|XP_022166519.1|venom serine carboxypeptidase-like [Myzus persicae]	gi|1229892114|ref|XP_022166518.1|venom serine carboxypeptidase-like [Myzus persicae]/gi|1229892116|ref|XP_022166519.1|venom serine carboxypeptidase-like [Myzus persicae]	IPR001563;IPR029058;IPR001563;IPR001563;noIPR;IPR029058	GO:0004185/GO:0006508;;GO:0004185/GO:0006508;GO:0004185/GO:0006508;;	serine-type carboxypeptidase activity/proteolysis;;serine-type carboxypeptidase activity/proteolysis;serine-type carboxypeptidase activity/proteolysis;;	Molecular Function/Biological Process;;Molecular Function/Biological Process;Molecular Function/Biological Process;;	Peptidase S10, serine carboxypeptidase;Alpha/Beta hydrolase fold;Peptidase S10, serine carboxypeptidase;Peptidase S10, serine carboxypeptidase;Peptidase S10, serine carboxypeptidase;Alpha/Beta hydrolase fold
HiC_scaffold_4	g12088	21834746	21846794	gi|1229904278|ref|XP_022172981.1|multidrug resistance-associated protein 4-like isoform X1 [Myzus persicae]	gi|1229904278|ref|XP_022172981.1|multidrug resistance-associated protein 4-like isoform X1 [Myzus persicae]	IPR003439;IPR003439;noIPR;noIPR;IPR036640;IPR011527;noIPR;noIPR;noIPR;noIPR;IPR003439;IPR003439;IPR011527;IPR011527;noIPR;noIPR;noIPR;noIPR;IPR036640;IPR036640;IPR027417;IPR027417	GO:0005524/GO:0016887;GO:0005524/GO:0016887;;;GO:0005524/GO:0016021;GO:0005524/GO:0055085/GO:0016021/GO:0042626;;;;;GO:0005524/GO:0016887;GO:0005524/GO:0016887;GO:0005524/GO:0055085/GO:0016021/GO:0042626;GO:0005524/GO:0055085/GO:0016021/GO:0042626;;;;;GO:0005524/GO:0016021;GO:0005524/GO:0016021;;	ATP binding/ATPase activity;ATP binding/ATPase activity;;;ATP binding/integral component of membrane;ATP binding/transmembrane transport/integral component of membrane/ATPase-coupled transmembrane transporter activity;;;;;ATP binding/ATPase activity;ATP binding/ATPase activity;ATP binding/transmembrane transport/integral component of membrane/ATPase-coupled transmembrane transporter activity;ATP …	Molecular Function/Molecular Function;Molecular Function/Molecular Function;;;Molecular Function/Cellular Component;Molecular Function/Biological Process/Cellular Component/Molecular Function;;;;;Molecular Function/Molecular Function;Molecular Function/Molecular Function;Molecular Function/Biological Process/Cellular Component/Molecular Function;Molecular Function/Biological Process/Cellular Comp…	ABC transporter-like;ABC transporter-like;ABC transporter-like;ABC transporter-like;ABC transporter type 1, transmembrane domain superfamily;ABC transporter type 1, transmembrane domain;ABC transporter type 1, transmembrane domain;ABC transporter type 1, transmembrane domain;ABC transporter type 1, transmembrane domain;ABC transporter type 1, transmembrane domain;ABC transporter-like;ABC transpor…
HiC_scaffold_4	g12519	30273076	30278023	gi|1229897290|ref|XP_022169278.1|chondroitin sulfate synthase 2 [Myzus persicae]	gi|1229897290|ref|XP_022169278.1|chondroitin sulfate synthase 2 [Myzus persicae]	IPR008428;noIPR;noIPR	GO:0008376/GO:0032580;;	acetylgalactosaminyltransferase activity/Golgi cisterna membrane;;	Molecular Function/Cellular Component;;	Chondroitin N-acetylgalactosaminyltransferase;Chondroitin N-acetylgalactosaminyltransferase;Chondroitin N-acetylgalactosaminyltransferase
HiC_scaffold_4	g12520	30280673	30282186	gi|1229933433|ref|XP_022175341.1|uncharacterized protein LOC111037240 [Myzus persicae]	gi|1229933433|ref|XP_022175341.1|uncharacterized protein LOC111037240 [Myzus persicae]	noIPR;noIPR;noIPR;noIPR	;;;	;;;	;;;	SAPAP family;SAPAP family;SAPAP family;SAPAP family
HiC_scaffold_4	g12521	30287155	30294016	gi|1229897250|ref|XP_022169256.1|calcium homeostasis endoplasmic reticulum protein isoform X2 [Myzus persicae]/gi|1229897248|ref|XP_022169255.1|calcium homeostasis endoplasmic reticulum protein isoform X1 [Myzus persicae]	gi|1229897248|ref|XP_022169255.1|calcium homeostasis endoplasmic reticulum protein isoform X1 [Myzus persicae]/gi|1229897250|ref|XP_022169256.1|calcium homeostasis endoplasmic reticulum protein isoform X2 [Myzus persicae]	IPR008942;IPR035967;IPR000061;IPR006903;IPR000467;noIPR;noIPR;noIPR;noIPR;noIPR;noIPR;noIPR;IPR039037;IPR000061;IPR006569;IPR000467;noIPR;IPR035967;IPR008942	;GO:0006396/GO:0003723;GO:0006396/GO:0003723;;GO:0003676;;;;;;;;GO:0006874;GO:0006396/GO:0003723;;GO:0003676;;GO:0006396/GO:0003723;	;RNA processing/RNA binding;RNA processing/RNA binding;;nucleic acid binding;;;;;;;;cellular calcium ion homeostasis;RNA processing/RNA binding;;nucleic acid binding;;RNA processing/RNA binding;	;Biological Process/Molecular Function;Biological Process/Molecular Function;;Molecular Function;;;;;;;;Biological Process;Biological Process/Molecular Function;;Molecular Function;;Biological Process/Molecular Function;	ENTH/VHS;SWAP/Surp superfamily;SWAP/Surp;RNA polymerase II-binding domain;G-patch domain;G-patch domain;G-patch domain;G-patch domain;G-patch domain;G-patch domain;G-patch domain;G-patch domain;Calcium homeostasis endoplasmic reticulum protein;SWAP/Surp;CID domain;G-patch domain;G-patch domain;SWAP/Surp superfamily;ENTH/VHS
HiC_scaffold_4	g12581	31101915	31105805	gi|1229902766|ref|XP_022172188.1|probable Ras GTPase-activating protein isoform X5 [Myzus persicae]	gi|1229902766|ref|XP_022172188.1|probable Ras GTPase-activating protein isoform X5 [Myzus persicae]	noIPR				NHL repeat, subgroup
HiC_scaffold_4	g12718	33636187	33657667	gi|1229893932|ref|XP_022167490.1|zinc finger protein 236-like isoform X1 [Myzus persicae]/gi|1229893930|ref|XP_022167489.1|zinc finger protein 236-like isoform X1 [Myzus persicae]	gi|1229893930|ref|XP_022167489.1|zinc finger protein 236-like isoform X1 [Myzus persicae]/gi|1229893932|ref|XP_022167490.1|zinc finger protein 236-like isoform X1 [Myzus persicae]	IPR013087;noIPR;noIPR;noIPR;noIPR;noIPR;noIPR;noIPR;noIPR;noIPR;noIPR;noIPR;noIPR;noIPR;noIPR;noIPR;noIPR;IPR013087;IPR013087;IPR013087;IPR013087;IPR013087;IPR013087;IPR013087;IPR036236;IPR036236;IPR036236;IPR036236	GO:0003676;;;;;;;;;;;;;;;;;GO:0003676;GO:0003676;GO:0003676;GO:0003676;GO:0003676;GO:0003676;GO:0003676;;;;	nucleic acid binding;;;;;;;;;;;;;;;;;nucleic acid binding;nucleic acid binding;nucleic acid binding;nucleic acid binding;nucleic acid binding;nucleic acid binding;nucleic acid binding;;;;	Molecular Function;;;;;;;;;;;;;;;;;Molecular Function;Molecular Function;Molecular Function;Molecular Function;Molecular Function;Molecular Function;Molecular Function;;;;	Zinc finger C2H2-type;Zinc finger C2H2-type;Zinc finger C2H2-type;Zinc finger C2H2-type;Zinc finger C2H2-type;Zinc finger C2H2-type;Zinc finger C2H2-type;Zinc finger C2H2-type;Zinc finger C2H2-type;Zinc finger C2H2-type;Zinc finger C2H2-type;Zinc finger C2H2-type;Zinc finger C2H2-type;Zinc finger C2H2-type;Zinc finger C2H2-type;Zinc finger C2H2-type;Zinc finger C2H2-type;Zinc finger C2H2-type;Zin…
HiC_scaffold_4	g12719	33657847	33658546
HiC_scaffold_4	g13331	43885316	43892295	gi|1229886586|ref|XP_022163552.1|integrator complex subunit 4 [Myzus persicae]	gi|1229886586|ref|XP_022163552.1|integrator complex subunit 4 [Myzus persicae]	IPR011989;IPR011989;noIPR;IPR016024	;;;	;;;	;;;	Armadillo-like helical;Armadillo-like helical;Armadillo-like helical;Armadillo-type fold
HiC_scaffold_4	g13332	43892318	43894996	gi|1229886588|ref|XP_022163553.1|serine/threonine-protein kinase TBK1 [Myzus persicae]	gi|1229886588|ref|XP_022163553.1|serine/threonine-protein kinase TBK1 [Myzus persicae]	IPR041087;noIPR;IPR041309;noIPR;IPR000719;noIPR;noIPR;noIPR;noIPR;IPR000719;noIPR;IPR011009	;;;;GO:0006468/GO:0004672/GO:0005524;;;;;GO:0006468/GO:0004672/GO:0005524;;	;;;;protein phosphorylation/protein kinase activity/ATP binding;;;;;protein phosphorylation/protein kinase activity/ATP binding;;	;;;;Biological Process/Molecular Function/Molecular Function;;;;;Biological Process/Molecular Function/Molecular Function;;	TANK binding kinase 1, ubiquitin-like domain;TANK binding kinase 1, ubiquitin-like domain;TANK-binding kinase 1, coiled-coil domain 1;TANK-binding kinase 1, coiled-coil domain 1;Protein kinase domain;Protein kinase domain;Protein kinase domain;Protein kinase domain;Protein kinase domain;Protein kinase domain;Protein kinase domain;Protein kinase-like domain superfamily
HiC_scaffold_4	g13333	43896476	43933105	gi|1229886574|ref|XP_022163546.1|MTSS1-like protein isoform X1 [Myzus persicae]	gi|1229886574|ref|XP_022163546.1|MTSS1-like protein isoform X1 [Myzus persicae]	IPR027267;IPR013606;noIPR;noIPR;noIPR;noIPR;noIPR;noIPR;noIPR;noIPR;noIPR;noIPR;IPR027682;IPR030127;IPR003124;IPR013606;IPR027267	;GO:0007009;;;;;;;;;;;GO:0030036/GO:0003779;GO:0003779;GO:0003779;GO:0007009;	;plasma membrane organization;;;;;;;;;;;actin cytoskeleton organization/actin binding;actin binding;actin binding;plasma membrane organization;	;Biological Process;;;;;;;;;;;Biological Process/Molecular Function;Molecular Function;Molecular Function;Biological Process;	AH/BAR domain superfamily;IMD/I-BAR domain;IMD/I-BAR domain;IMD/I-BAR domain;IMD/I-BAR domain;IMD/I-BAR domain;IMD/I-BAR domain;IMD/I-BAR domain;IMD/I-BAR domain;IMD/I-BAR domain;IMD/I-BAR domain;IMD/I-BAR domain;I-BAR domain containing protein MTSS1;I-BAR domain containing protein MTSS1/MTSS2;WH2 domain;IMD/I-BAR domain;AH/BAR domain superfamily
HiC_scaffold_4	g13380	44624314	44632654	gi|1229906736|ref|XP_022174274.1|uncharacterized protein LOC111036536 [Myzus persicae]/gi|1229906636|ref|XP_022174221.1|uncharacterized protein LOC111036503 [Myzus persicae]/gi|1229878815|ref|XP_022183298.1|uncharacterized protein LOC111042889 [Myzus persicae]	gi|1229878815|ref|XP_022183298.1|uncharacterized protein LOC111042889 [Myzus persicae]/gi|1229906636|ref|XP_022174221.1|uncharacterized protein LOC111036503 [Myzus persicae]/gi|1229906736|ref|XP_022174274.1|uncharacterized protein LOC111036536 [Myzus persicae]	noIPR;IPR007588;IPR018289;noIPR;noIPR;noIPR;noIPR	;;;;;;	;;;;;;	;;;;;;	Domain of unknown function DUF4371;Zinc finger, FLYWCH-type;MULE transposase domain;MULE transposase domain;MULE transposase domain;MULE transposase domain;MULE transposase domain
HiC_scaffold_4	g13381	44636024	44641165	gi|1229906750|ref|XP_022174281.1|ADP-ribosylation factor-like protein 5A [Myzus persicae]/gi|1229906752|ref|XP_022174282.1|ADP-ribosylation factor-like protein 5A [Myzus persicae]/gi|1229906742|ref|XP_022174277.1|ADP-ribosylation factor-like protein 5A [Myzus persicae]/gi|1229906744|ref|XP_022174278.1|ADP-ribosylation factor-like protein 5A [Myzus persicae]/gi|1411020649|ref|XP_025205995.1|ADP-ri…	gi|1229906738|ref|XP_022174275.1|ADP-ribosylation factor-like protein 5A [Myzus persicae]/gi|1229906740|ref|XP_022174276.1|ADP-ribosylation factor-like protein 5A [Myzus persicae]/gi|1229906742|ref|XP_022174277.1|ADP-ribosylation factor-like protein 5A [Myzus persicae]/gi|1229906744|ref|XP_022174278.1|ADP-ribosylation factor-like protein 5A [Myzus persicae]/gi|1229906746|ref|XP_022174279.1|ADP-ri…	IPR006689;IPR006689;noIPR;IPR005225;noIPR;noIPR;noIPR;noIPR;IPR027417	GO:0005525;GO:0005525;;GO:0005525;;;;;	GTP binding;GTP binding;;GTP binding;;;;;	Molecular Function;Molecular Function;;Molecular Function;;;;;	Small GTPase superfamily, ARF/SAR type;Small GTPase superfamily, ARF/SAR type;Small GTPase superfamily, ARF/SAR type;Small GTP-binding protein domain;Small GTP-binding protein domain;Small GTP-binding protein domain;Small GTP-binding protein domain;Small GTP-binding protein domain;P-loop containing nucleoside triphosphate hydrolase
HiC_scaffold_4	g13382	44642127	44647804	gi|1229906810|ref|XP_022174315.1|uncharacterized protein LOC111036560 [Myzus persicae]	gi|1229906810|ref|XP_022174315.1|uncharacterized protein LOC111036560 [Myzus persicae]	IPR000668;noIPR;IPR012599;noIPR;noIPR;noIPR;noIPR;IPR038765	GO:0008234/GO:0006508;;GO:0004197/GO:0050790;;;;;	cysteine-type peptidase activity/proteolysis;;cysteine-type endopeptidase activity/regulation of catalytic activity;;;;;	Molecular Function/Biological Process;;Molecular Function/Biological Process;;;;;	Peptidase C1A, papain C-terminal;Peptidase C1A, papain C-terminal;Peptidase C1A, propeptide;Peptidase C1A, propeptide;Peptidase C1A, propeptide;Peptidase C1A, propeptide;Peptidase C1A, propeptide;Papain-like cysteine peptidase superfamily
HiC_scaffold_4	g13399	44878234	44890934			noIPR;noIPR	;	;	;	P-loop containing nucleoside triphosphate hydrolase;P-loop containing nucleoside triphosphate hydrolase
HiC_scaffold_4	g13836	53414156	53490378	gi|1230384435|ref|XP_022182035.1|uncharacterized protein LOC111041894 isoform X4 [Myzus persicae]	gi|1230384435|ref|XP_022182035.1|uncharacterized protein LOC111041894 isoform X4 [Myzus persicae]	IPR023088;IPR036971;IPR002073;noIPR;noIPR;noIPR;noIPR;noIPR;noIPR;noIPR;noIPR;noIPR;noIPR;IPR002073;IPR003607;noIPR	GO:0008081;GO:0004114/GO:0007165;GO:0004114/GO:0007165;;;;;;;;;;;GO:0004114/GO:0007165;;	phosphoric diester hydrolase activity;3',5'-cyclic-nucleotide phosphodiesterase activity/signal transduction;3',5'-cyclic-nucleotide phosphodiesterase activity/signal transduction;;;;;;;;;;;3',5'-cyclic-nucleotide phosphodiesterase activity/signal transduction;;	Molecular Function;Molecular Function/Biological Process;Molecular Function/Biological Process;;;;;;;;;;;Molecular Function/Biological Process;;	3'5'-cyclic nucleotide phosphodiesterase;3'5'-cyclic nucleotide phosphodiesterase, catalytic domain superfamily;3'5'-cyclic nucleotide phosphodiesterase, catalytic domain;3'5'-cyclic nucleotide phosphodiesterase, catalytic domain;3'5'-cyclic nucleotide phosphodiesterase, catalytic domain;3'5'-cyclic nucleotide phosphodiesterase, catalytic domain;3'5'-cyclic nucleotide phosphodiesterase, catalytic…

## Sheet: Chr5_gene_candidates
Chromosome	Gene ID	Start_position	End_position	Blast Top Hit Description (HSP)	Blast Hit Description (HSP)	InterPro Accession	InterPro GO ID	InterPro GO Term	InterPro GO Category	InterPro Name
HiC_scaffold_5	g21580	2825098	2851984	gi|1229885733|ref|XP_022163091.1|toll-like receptor 6 [Myzus persicae]	gi|1229885733|ref|XP_022163091.1|toll-like receptor 6 [Myzus persicae]	IPR032675;IPR032675;IPR001611;IPR032675;IPR032675;IPR032675;IPR035897;IPR000157;noIPR;noIPR;noIPR;IPR001611;IPR001611;IPR001611;IPR001611;IPR001611;IPR001611;IPR001611;IPR001611;IPR001611;IPR001611;IPR001611;IPR001611;IPR001611;IPR001611;IPR001611;IPR001611;IPR001611;IPR001611;IPR001611;noIPR;IPR001611;IPR001611;IPR001611;IPR001611;IPR001611;IPR001611;IPR001611;IPR000157;noIPR;noIPR;noIPR;noIPR;I…	;;GO:0005515;;;;;GO:0005515/GO:0007165;;;;GO:0005515;GO:0005515;GO:0005515;GO:0005515;GO:0005515;GO:0005515;GO:0005515;GO:0005515;GO:0005515;GO:0005515;GO:0005515;GO:0005515;GO:0005515;GO:0005515;GO:0005515;GO:0005515;GO:0005515;GO:0005515;GO:0005515;;GO:0005515;GO:0005515;GO:0005515;GO:0005515;GO:0005515;GO:0005515;GO:0005515;GO:0005515/GO:0007165;;;;;	;;protein binding;;;;;protein binding/signal transduction;;;;protein binding;protein binding;protein binding;protein binding;protein binding;protein binding;protein binding;protein binding;protein binding;protein binding;protein binding;protein binding;protein binding;protein binding;protein binding;protein binding;protein binding;protein binding;protein binding;;protein binding;protein binding;p…	;;Molecular Function;;;;;Molecular Function/Biological Process;;;;Molecular Function;Molecular Function;Molecular Function;Molecular Function;Molecular Function;Molecular Function;Molecular Function;Molecular Function;Molecular Function;Molecular Function;Molecular Function;Molecular Function;Molecular Function;Molecular Function;Molecular Function;Molecular Function;Molecular Function;Molecular …	Leucine-rich repeat domain superfamily;Leucine-rich repeat domain superfamily;Leucine-rich repeat;Leucine-rich repeat domain superfamily;Leucine-rich repeat domain superfamily;Leucine-rich repeat domain superfamily;Toll/interleukin-1 receptor homology (TIR) domain superfamily;Toll/interleukin-1 receptor homology (TIR) domain;Toll/interleukin-1 receptor homology (TIR) domain;Toll/interleukin-1 rec…
HiC_scaffold_5	g21913	9689041	9712754	gi|1229877847|ref|XP_022182640.1|uncharacterized protein LOC111042358 [Myzus persicae]	gi|1229877847|ref|XP_022182640.1|uncharacterized protein LOC111042358 [Myzus persicae]	IPR031981;noIPR;noIPR;noIPR;IPR026169	;;;;GO:0035694/GO:0005741	;;;;mitochondrial protein catabolic process/mitochondrial outer membrane	;;;;Biological Process/Cellular Component	Mitochondria-eating protein, C-terminal domain;Mitochondria-eating protein, C-terminal domain;Mitochondria-eating protein, C-terminal domain;Mitochondria-eating protein, C-terminal domain;Mitochondria-eating protein
HiC_scaffold_5	g22111	12331856	12338118	gi|1229897351|ref|XP_022169312.1|LOW QUALITY PROTEIN: zinc finger MYND domain-containing protein 11-like [Myzus persicae]	gi|1229897351|ref|XP_022169312.1|LOW QUALITY PROTEIN: zinc finger MYND domain-containing protein 11-like [Myzus persicae]	IPR001487;IPR013083;noIPR;IPR036427;IPR000313;noIPR;noIPR;noIPR;noIPR;noIPR;noIPR;noIPR;noIPR;IPR001487;IPR000313;IPR019787;IPR002893;noIPR;IPR036427;noIPR;IPR011011	GO:0005515;;;GO:0005515;;;;;;;;;;GO:0005515;;;;;GO:0005515;;	protein binding;;;protein binding;;;;;;;;;;protein binding;;;;;protein binding;;	Molecular Function;;;Molecular Function;;;;;;;;;;Molecular Function;;;;;Molecular Function;;	Bromodomain;Zinc finger, RING/FYVE/PHD-type;Zinc finger, RING/FYVE/PHD-type;Bromodomain-like superfamily;PWWP domain;PWWP domain;PWWP domain;PWWP domain;PWWP domain;PWWP domain;PWWP domain;PWWP domain;PWWP domain;Bromodomain;PWWP domain;Zinc finger, PHD-finger;Zinc finger, MYND-type;Zinc finger, MYND-type;Bromodomain-like superfamily;Bromodomain-like superfamily;Zinc finger, FYVE/PHD-type
HiC_scaffold_5	g22297	15433973	15470697	gi|1230166583|ref|XP_022178669.1|sodium-coupled monocarboxylate transporter 2 isoform X1 [Myzus persicae]/gi|1230166585|ref|XP_022178670.1|sodium-coupled monocarboxylate transporter 2 isoform X1 [Myzus persicae]	gi|1230166583|ref|XP_022178669.1|sodium-coupled monocarboxylate transporter 2 isoform X1 [Myzus persicae]/gi|1230166585|ref|XP_022178670.1|sodium-coupled monocarboxylate transporter 2 isoform X1 [Myzus persicae]	IPR001734;IPR001734;IPR038377;noIPR;noIPR;noIPR;noIPR;IPR001734	GO:0016020/GO:0055085/GO:0022857;GO:0016020/GO:0055085/GO:0022857;;;;;;GO:0016020/GO:0055085/GO:0022857	membrane/transmembrane transport/transmembrane transporter activity;membrane/transmembrane transport/transmembrane transporter activity;;;;;;membrane/transmembrane transport/transmembrane transporter activity	Cellular Component/Biological Process/Molecular Function;Cellular Component/Biological Process/Molecular Function;;;;;;Cellular Component/Biological Process/Molecular Function	Sodium/solute symporter;Sodium/solute symporter;Sodium/glucose symporter superfamily;Sodium/glucose symporter superfamily;Sodium/glucose symporter superfamily;Sodium/glucose symporter superfamily;Sodium/glucose symporter superfamily;Sodium/solute symporter
HiC_scaffold_5	g22300	15486159	15488393
HiC_scaffold_5	g22314	15582273	15589848	gi|1230236060|ref|XP_022179816.1|cysteine-rich hydrophobic domain-containing protein 2 [Myzus persicae]	gi|1230236060|ref|XP_022179816.1|cysteine-rich hydrophobic domain-containing protein 2 [Myzus persicae]	IPR019383;IPR039735;noIPR	;;	;;	;;	Golgin subfamily A member 7/ERF4;Cysteine-rich hydrophobic domain-containing protein 1/2;Cysteine-rich hydrophobic domain-containing protein 1/2
HiC_scaffold_5	g22315	15589851	15592343	gi|1230234900|ref|XP_022179794.1|SH3 domain-containing protein 19 [Myzus persicae]	gi|1230234900|ref|XP_022179794.1|SH3 domain-containing protein 19 [Myzus persicae]	IPR001452;noIPR;IPR001452;noIPR;IPR001452;noIPR;noIPR;noIPR;noIPR;noIPR;noIPR;noIPR;IPR001452;IPR001452;noIPR;noIPR;IPR036028;IPR036028	GO:0005515;;GO:0005515;;GO:0005515;;;;;;;;GO:0005515;GO:0005515;;;GO:0005515;GO:0005515	protein binding;;protein binding;;protein binding;;;;;;;;protein binding;protein binding;;;protein binding;protein binding	Molecular Function;;Molecular Function;;Molecular Function;;;;;;;;Molecular Function;Molecular Function;;;Molecular Function;Molecular Function	SH3 domain;SH3 domain;SH3 domain;SH3 domain;SH3 domain;SH3 domain;SH3 domain;SH3 domain;SH3 domain;SH3 domain;SH3 domain;SH3 domain;SH3 domain;SH3 domain;SH3 domain;SH3 domain;SH3-like domain superfamily;SH3-like domain superfamily
HiC_scaffold_5	g22316	15592763	15595078	gi|1230235001|ref|XP_022179795.1|60S ribosomal protein L18a [Myzus persicae]/gi|1503150185|ref|XP_026808876.1|60S ribosomal protein L18a [Rhopalosiphum maidis]	gi|1230235001|ref|XP_022179795.1|60S ribosomal protein L18a [Myzus persicae]/gi|1503150185|ref|XP_026808876.1|60S ribosomal protein L18a [Rhopalosiphum maidis]	noIPR;IPR023573;noIPR;IPR021138;noIPR;IPR028877;IPR028877;noIPR	;GO:0006412/GO:0003735/GO:0005840;;GO:0006412/GO:0005840/GO:0003735;;;;	;translation/structural constituent of ribosome/ribosome;;translation/ribosome/structural constituent of ribosome;;;;	;Biological Process/Molecular Function/Cellular Component;;Biological Process/Cellular Component/Molecular Function;;;;	E3 ubiquitin-protein ligase TM129;Ribosomal protein 50S-L18Ae/60S-L20/60S-L18A;Ribosomal protein 50S-L18Ae/60S-L20/60S-L18A;60S ribosomal protein L18a/ L20, eukaryotes;60S ribosomal protein L18a/ L20, eukaryotes;50S ribosomal protein L18Ae/60S ribosomal protein L20 and L18a;50S ribosomal protein L18Ae/60S ribosomal protein L20 and L18a;50S ribosomal protein L18Ae/60S ribosomal protein L20 and L18a
HiC_scaffold_5	g22317	15596783	15598230	gi|1229903806|ref|XP_022172732.1|uncharacterized protein LOC111035431 [Myzus persicae]	gi|1229903806|ref|XP_022172732.1|uncharacterized protein LOC111035431 [Myzus persicae]	IPR007588;noIPR;noIPR;noIPR;noIPR;noIPR	;;;;;	;;;;;	;;;;;	Zinc finger, FLYWCH-type;Zinc finger, FLYWCH-type;Zinc finger, FLYWCH-type;Zinc finger, FLYWCH-type;Zinc finger, FLYWCH-type;Zinc finger, FLYWCH-type
HiC_scaffold_5	g22318	15599863	15603817	gi|1230234803|ref|XP_022179793.1|protein C12orf4 homolog [Myzus persicae]	gi|1230234803|ref|XP_022179793.1|protein C12orf4 homolog [Myzus persicae]	IPR019311;noIPR;IPR019311;noIPR	;;;	;;;	;;;	Protein of unknown function DUF2362;Protein of unknown function DUF2362;Protein of unknown function DUF2362;Protein of unknown function DUF2362
HiC_scaffold_5	g22319	15605973	15618442	gi|1230235129|ref|XP_022179797.1|protein dispatched isoform X1 [Myzus persicae]/gi|1230235085|ref|XP_022179796.1|protein dispatched isoform X1 [Myzus persicae]	gi|1230235085|ref|XP_022179796.1|protein dispatched isoform X1 [Myzus persicae]/gi|1230235129|ref|XP_022179797.1|protein dispatched isoform X1 [Myzus persicae]	noIPR;IPR003392;noIPR;IPR000731;noIPR;noIPR	;GO:0016021;;;;	;integral component of membrane;;;;	;Cellular Component;;;;	Protein of unknown function DUF1676;Protein patched/dispatched;Protein patched/dispatched;Sterol-sensing domain;Sterol-sensing domain;Sterol-sensing domain
HiC_scaffold_5	g22322	15672653	15713823	gi|1229882330|ref|XP_022161297.1|protein eva-1 homolog C isoform X1 [Myzus persicae]	gi|1229882330|ref|XP_022161297.1|protein eva-1 homolog C isoform X1 [Myzus persicae]	IPR000922;noIPR;noIPR;noIPR;noIPR;noIPR;IPR000922	GO:0030246;;;;;;GO:0030246	carbohydrate binding;;;;;;carbohydrate binding	Molecular Function;;;;;;Molecular Function	D-galactoside/L-rhamnose binding SUEL lectin domain;D-galactoside/L-rhamnose binding SUEL lectin domain;D-galactoside/L-rhamnose binding SUEL lectin domain;D-galactoside/L-rhamnose binding SUEL lectin domain;D-galactoside/L-rhamnose binding SUEL lectin domain;D-galactoside/L-rhamnose binding SUEL lectin domain;D-galactoside/L-rhamnose binding SUEL lectin domain
HiC_scaffold_5	g22327	15945313	15973424	gi|1229882275|ref|XP_022161267.1|phosphatidylcholine:ceramide cholinephosphotransferase 2-like isoform X1 [Myzus persicae]	gi|1229882275|ref|XP_022161267.1|phosphatidylcholine:ceramide cholinephosphotransferase 2-like isoform X1 [Myzus persicae]	IPR025749;noIPR;noIPR;noIPR;noIPR	;;;;	;;;;	;;;;	Sphingomyelin synthase-like domain;Sphingomyelin synthase-like domain;Sphingomyelin synthase-like domain;Sphingomyelin synthase-like domain;Sphingomyelin synthase-like domain
HiC_scaffold_5	g22328	15976623	15980654	gi|1229882328|ref|XP_022161296.1|protein TFG-like [Myzus persicae]	gi|1229882328|ref|XP_022161296.1|protein TFG-like [Myzus persicae]	IPR000270;noIPR;noIPR;noIPR;noIPR;noIPR;IPR033512;IPR000270;IPR034857;noIPR	GO:0005515;;;;;;GO:0048208/GO:0042802/GO:0006888;GO:0005515;;	protein binding;;;;;;COPII vesicle coating/identical protein binding/endoplasmic reticulum to Golgi vesicle-mediated transport;protein binding;;	Molecular Function;;;;;;Biological Process/Molecular Function/Biological Process;Molecular Function;;	PB1 domain;PB1 domain;PB1 domain;PB1 domain;PB1 domain;PB1 domain;Protein TFG;PB1 domain;TFG, PB1 domain;TFG, PB1 domain
HiC_scaffold_5	g22329	15981884	15990491	gi|1229882291|ref|XP_022161276.1|dnaJ homolog subfamily B member 1-like [Myzus persicae]	gi|1229882291|ref|XP_022161276.1|dnaJ homolog subfamily B member 1-like [Myzus persicae]	IPR001623;IPR036869;IPR001623;noIPR;noIPR;noIPR;noIPR;IPR001623;IPR001623;IPR036869	;;;;;;;;;	;;;;;;;;;	;;;;;;;;;	DnaJ domain;Chaperone J-domain superfamily;DnaJ domain;DnaJ domain;DnaJ domain;DnaJ domain;DnaJ domain;DnaJ domain;DnaJ domain;Chaperone J-domain superfamily
HiC_scaffold_5	g22407	16757404	16758342	gi|1229874548|ref|XP_022163804.1|LOW QUALITY PROTEIN: histone-lysine N-methyltransferase eggless-like [Myzus persicae]	gi|1229874548|ref|XP_022163804.1|LOW QUALITY PROTEIN: histone-lysine N-methyltransferase eggless-like [Myzus persicae]	noIPR				Armadillo-type fold
HiC_scaffold_5	g22408	16767592	16767926	gi|1229898161|ref|XP_022169734.1|zinc finger MYM-type protein 1-like, partial [Myzus persicae]	gi|1229898161|ref|XP_022169734.1|zinc finger MYM-type protein 1-like, partial [Myzus persicae]
HiC_scaffold_5	g22409	16777142	16795810	gi|1229881788|ref|XP_022160996.1|probable cation-transporting ATPase 13A3 isoform X2 [Myzus persicae]/gi|1229881786|ref|XP_022160995.1|probable cation-transporting ATPase 13A3 isoform X1 [Myzus persicae]	gi|1229881786|ref|XP_022160995.1|probable cation-transporting ATPase 13A3 isoform X1 [Myzus persicae]/gi|1229881788|ref|XP_022160996.1|probable cation-transporting ATPase 13A3 isoform X2 [Myzus persicae]	noIPR;noIPR;IPR006544;noIPR;noIPR;noIPR;noIPR;IPR001757;noIPR;IPR006544;noIPR;noIPR;noIPR;noIPR;noIPR;IPR008250;IPR036412;IPR023299;IPR023298	;;GO:0006812/GO:0016887/GO:0016021;;;;;GO:0016021;;GO:0006812/GO:0016887/GO:0016021;;;;;;;;GO:0000166;	;;cation transport/ATPase activity/integral component of membrane;;;;;integral component of membrane;;cation transport/ATPase activity/integral component of membrane;;;;;;;;nucleotide binding;	;;Biological Process/Molecular Function/Cellular Component;;;;;Cellular Component;;Biological Process/Molecular Function/Cellular Component;;;;;;;;Molecular Function;	CXXC motif containing zinc binding protein, eukaryotic;CXXC motif containing zinc binding protein, eukaryotic;P-type ATPase, subfamily V;P-type ATPase, subfamily V;P-type ATPase, subfamily V;P-type ATPase, subfamily V;P-type ATPase, subfamily V;P-type ATPase;P-type ATPase;P-type ATPase, subfamily V;P-type ATPase, subfamily V;P-type ATPase, subfamily V;P-type ATPase, subfamily V;P-type ATPase, sub…
HiC_scaffold_5	g22508	18370939	18389631	gi|1229885099|ref|XP_022162749.1|type I inositol 1,4,5-trisphosphate 5-phosphatase isoform X1 [Myzus persicae]	gi|1229885099|ref|XP_022162749.1|type I inositol 1,4,5-trisphosphate 5-phosphatase isoform X1 [Myzus persicae]	IPR036691;IPR036691;IPR039737;noIPR;IPR036691	;;GO:0004445;;	;;inositol-polyphosphate 5-phosphatase activity;;	;;Molecular Function;;	Endonuclease/exonuclease/phosphatase superfamily;Endonuclease/exonuclease/phosphatase superfamily;Type I inositol 1,4,5-trisphosphate 5-phosphatase;Type I inositol 1,4,5-trisphosphate 5-phosphatase;Endonuclease/exonuclease/phosphatase superfamily
HiC_scaffold_5	g22509	18388691	18393248	gi|1229885111|ref|XP_022162756.1|epsilon-sarcoglycan [Myzus persicae]	gi|1229885111|ref|XP_022162756.1|epsilon-sarcoglycan [Myzus persicae]	IPR008908;noIPR;IPR008908	GO:0016012;;GO:0016012	sarcoglycan complex;;sarcoglycan complex	Cellular Component;;Cellular Component	Sarcoglycan alpha/epsilon;Sarcoglycan alpha/epsilon;Sarcoglycan alpha/epsilon
HiC_scaffold_5	g22566	20143666	20145232	gi|1229880569|ref|XP_022160348.1|cAMP-specific 3',5'-cyclic phosphodiesterase-like [Myzus persicae]	gi|1229880569|ref|XP_022160348.1|cAMP-specific 3',5'-cyclic phosphodiesterase-like [Myzus persicae]	noIPR;noIPR;noIPR;noIPR;noIPR;noIPR;noIPR	;;;;;;	;;;;;;	;;;;;;	Zinc finger, CCHC-type superfamily;Zinc finger, CCHC-type superfamily;Zinc finger, CCHC-type superfamily;Zinc finger, CCHC-type superfamily;Zinc finger, CCHC-type superfamily;Zinc finger, CCHC-type superfamily;Zinc finger, CCHC-type superfamily
HiC_scaffold_5	g22568	20297666	20306148	gi|1229880583|ref|XP_022160356.1|cAMP-specific 3',5'-cyclic phosphodiesterase isoform X1 [Myzus persicae]	gi|1229880583|ref|XP_022160356.1|cAMP-specific 3',5'-cyclic phosphodiesterase isoform X1 [Myzus persicae]	noIPR;noIPR	;	;	;	P-loop containing nucleoside triphosphate hydrolase;P-loop containing nucleoside triphosphate hydrolase
HiC_scaffold_5	g22577	20607603	20616986	gi|1229891912|ref|XP_022166413.1|uncharacterized protein LOC111030967 [Myzus persicae]	gi|1229891912|ref|XP_022166413.1|uncharacterized protein LOC111030967 [Myzus persicae]	noIPR;IPR007889;noIPR;IPR006600;IPR004875;noIPR;noIPR;noIPR;IPR006600;IPR009057;IPR009057	;GO:0003677;;;GO:0003676;;;;;GO:0003677;GO:0003677	;DNA binding;;;nucleic acid binding;;;;;DNA binding;DNA binding	;Molecular Function;;;Molecular Function;;;;;Molecular Function;Molecular Function	Cytochrome P450 superfamily;DNA binding HTH domain, Psq-type;DNA binding HTH domain, Psq-type;HTH CenpB-type DNA-binding domain;DDE superfamily endonuclease domain;DDE superfamily endonuclease domain;DDE superfamily endonuclease domain;DDE superfamily endonuclease domain;HTH CenpB-type DNA-binding domain;Homeobox-like domain superfamily;Homeobox-like domain superfamily
HiC_scaffold_5	g22592	20890265	20896636	gi|1229894840|ref|XP_022167968.1|15-hydroxyprostaglandin dehydrogenase [NAD(+)]-like [Myzus persicae]/gi|1229894848|ref|XP_022167973.1|15-hydroxyprostaglandin dehydrogenase [NAD(+)]-like [Myzus persicae]/gi|1229894846|ref|XP_022167972.1|15-hydroxyprostaglandin dehydrogenase [NAD(+)]-like [Myzus persicae]/gi|1229894842|ref|XP_022167970.1|15-hydroxyprostaglandin dehydrogenase [NAD(+)]-like [Myzus p…	gi|1229894840|ref|XP_022167968.1|15-hydroxyprostaglandin dehydrogenase [NAD(+)]-like [Myzus persicae]/gi|1229894842|ref|XP_022167970.1|15-hydroxyprostaglandin dehydrogenase [NAD(+)]-like [Myzus persicae]/gi|1229894844|ref|XP_022167971.1|15-hydroxyprostaglandin dehydrogenase [NAD(+)]-like [Myzus persicae]/gi|1229894846|ref|XP_022167972.1|15-hydroxyprostaglandin dehydrogenase [NAD(+)]-like [Myzus p…	IPR002347;IPR002347;IPR002347;noIPR;noIPR;IPR036291	;;;;;	;;;;;	;;;;;	Short-chain dehydrogenase/reductase SDR;Short-chain dehydrogenase/reductase SDR;Short-chain dehydrogenase/reductase SDR;Short-chain dehydrogenase/reductase SDR;Short-chain dehydrogenase/reductase SDR;NAD(P)-binding domain superfamily
HiC_scaffold_5	g22593	20897896	20906082	gi|1028721188|ref|XP_016663278.1|uncharacterized protein LOC100573251 isoform X2 [Acyrthosiphon pisum]	gi|1028721188|ref|XP_016663278.1|uncharacterized protein LOC100573251 isoform X2 [Acyrthosiphon pisum]

## Sheet: Chr6_gene_candidates
Chromosome	Gene ID	Start_position	End_position	Blast Top Hit Description (HSP)	Blast Hit Description (HSP)	InterPro Accession	InterPro GO ID	InterPro GO Term	InterPro GO Category	InterPro Name
HiC_scaffold_6	g4598	7495796	7498546	gi|1229873648|ref|XP_022182924.1|thaumatin-like protein 1 [Myzus persicae]	gi|1229873648|ref|XP_022182924.1|thaumatin-like protein 1 [Myzus persicae]	IPR001938;IPR001938;IPR037176;IPR001938;IPR001938;noIPR;IPR001938;noIPR;IPR037176	;;;;;;;;	;;;;;;;;	;;;;;;;;	Thaumatin family;Thaumatin family;Osmotin/thaumatin-like superfamily;Thaumatin family;Thaumatin family;Thaumatin family;Thaumatin family;Thaumatin family;Osmotin/thaumatin-like superfamily
HiC_scaffold_6	g4599	7500946	7505946	gi|1229873646|ref|XP_022182915.1|thaumatin-like protein 1 [Myzus persicae]	gi|1229873646|ref|XP_022182915.1|thaumatin-like protein 1 [Myzus persicae]	IPR001938;IPR001938;IPR001938;IPR037176;IPR001938;noIPR;IPR001938;noIPR;IPR037176	;;;;;;;;	;;;;;;;;	;;;;;;;;	Thaumatin family;Thaumatin family;Thaumatin family;Osmotin/thaumatin-like superfamily;Thaumatin family;Thaumatin family;Thaumatin family;Thaumatin family;Osmotin/thaumatin-like superfamily
HiC_scaffold_6	g4600	7509235	7515066	gi|1229875742|ref|XP_022170574.1|uncharacterized protein LOC111033922 [Myzus persicae]/gi|1229880374|ref|XP_022160244.1|uncharacterized protein LOC111026459 [Myzus persicae]/gi|1229895011|ref|XP_022168060.1|uncharacterized protein LOC111032139 [Myzus persicae]/gi|1229886743|ref|XP_022163637.1|uncharacterized protein LOC111029094 [Myzus persicae]/gi|1229983135|ref|XP_022176081.1|uncharacterized pr…	gi|1229875742|ref|XP_022170574.1|uncharacterized protein LOC111033922 [Myzus persicae]/gi|1229880374|ref|XP_022160244.1|uncharacterized protein LOC111026459 [Myzus persicae]/gi|1229885179|ref|XP_022162789.1|uncharacterized protein LOC111028451 [Myzus persicae]/gi|1229886743|ref|XP_022163637.1|uncharacterized protein LOC111029094 [Myzus persicae]/gi|1229892550|ref|XP_022166748.1|uncharacterized pr…	noIPR;noIPR	;	;	;	SUN domain;SUN domain
HiC_scaffold_6	g4675	8851196	8853006	gi|1230292307|ref|XP_022180688.1|metallo-beta-lactamase domain-containing protein 1 isoform X1 [Myzus persicae]	gi|1230292307|ref|XP_022180688.1|metallo-beta-lactamase domain-containing protein 1 isoform X1 [Myzus persicae]	IPR001279;IPR036866;IPR039344;noIPR;noIPR;IPR036866	;;;;;	;;;;;	;;;;;	Metallo-beta-lactamase;Ribonuclease Z/Hydroxyacylglutathione hydrolase-like;Metallo-beta-lactamase domain-containing protein 1;Metallo-beta-lactamase domain-containing protein 1;Metallo-beta-lactamase domain-containing protein 1;Ribonuclease Z/Hydroxyacylglutathione hydrolase-like
HiC_scaffold_6	g4676	8853271	8875956	gi|1230292302|ref|XP_022180687.1|polycystic kidney disease protein 1-like 2 [Myzus persicae]	gi|1230292302|ref|XP_022180687.1|polycystic kidney disease protein 1-like 2 [Myzus persicae]	IPR013122;IPR000203;noIPR;IPR002859;IPR001024;noIPR;noIPR;noIPR;noIPR;IPR000742;IPR001024;noIPR;noIPR;IPR036392;noIPR	;;;;GO:0005515;;;;;;GO:0005515;;;GO:0005515;	;;;;protein binding;;;;;;protein binding;;;protein binding;	;;;;Molecular Function;;;;;;Molecular Function;;;Molecular Function;	Polycystin cation channel, PKD1/PKD2;GPS motif;GPS motif;PKD/REJ-like domain;PLAT/LH2 domain;PLAT/LH2 domain;PLAT/LH2 domain;PLAT/LH2 domain;PLAT/LH2 domain;EGF-like domain;PLAT/LH2 domain;PLAT/LH2 domain;PLAT/LH2 domain;PLAT/LH2 domain superfamily;PLAT/LH2 domain superfamily
HiC_scaffold_6	g4793	11131638	11171169	gi|1229894299|ref|XP_022167681.1|LON peptidase N-terminal domain and RING finger protein 2-like [Myzus persicae]	gi|1229894299|ref|XP_022167681.1|LON peptidase N-terminal domain and RING finger protein 2-like [Myzus persicae]	noIPR;IPR013083;IPR011990;IPR013083;noIPR;IPR003111;noIPR;noIPR;noIPR;noIPR;IPR001841;IPR003111;IPR013026;noIPR;IPR015947;noIPR;IPR011990	;;GO:0005515;;;;;;;;;;GO:0005515;;;;GO:0005515	;;protein binding;;;;;;;;;;protein binding;;;;protein binding	;;Molecular Function;;;;;;;;;;Molecular Function;;;;Molecular Function	Amino acid/polyamine transporter I;Zinc finger, RING/FYVE/PHD-type;Tetratricopeptide-like helical domain superfamily;Zinc finger, RING/FYVE/PHD-type;Zinc finger, RING/FYVE/PHD-type;Lon, substrate-binding domain;Lon, substrate-binding domain;Lon, substrate-binding domain;Lon, substrate-binding domain;Lon, substrate-binding domain;Zinc finger, RING-type;Lon, substrate-binding domain;Tetratricopepti…
HiC_scaffold_6	g4900	13277111	13279049	gi|1229873717|ref|XP_022183199.1|uncharacterized protein LOC111042808 [Myzus persicae]	gi|1229873717|ref|XP_022183199.1|uncharacterized protein LOC111042808 [Myzus persicae]	IPR007588;noIPR;noIPR;noIPR;noIPR;noIPR	;;;;;	;;;;;	;;;;;	Zinc finger, FLYWCH-type;Zinc finger, FLYWCH-type;Zinc finger, FLYWCH-type;Zinc finger, FLYWCH-type;Zinc finger, FLYWCH-type;Zinc finger, FLYWCH-type
HiC_scaffold_6	g4901	13285051	13295300	gi|1229903806|ref|XP_022172732.1|uncharacterized protein LOC111035431 [Myzus persicae]	gi|1229903806|ref|XP_022172732.1|uncharacterized protein LOC111035431 [Myzus persicae]	IPR007588;noIPR;noIPR;noIPR	;;;	;;;	;;;	Zinc finger, FLYWCH-type;Zinc finger, FLYWCH-type;Zinc finger, FLYWCH-type;Zinc finger, FLYWCH-type
HiC_scaffold_6	g5128	19329334	19330176	gi|1567614292|ref|XP_027847254.1|uncharacterized protein LOC114127268, partial [Aphis gossypii]	gi|1567614292|ref|XP_027847254.1|uncharacterized protein LOC114127268, partial [Aphis gossypii]
HiC_scaffold_6	g5134	19596168	19600771	gi|1230077147|ref|XP_022177314.1|zinc finger protein 77-like [Myzus persicae]	gi|1230077147|ref|XP_022177314.1|zinc finger protein 77-like [Myzus persicae]	noIPR;IPR013087;noIPR;noIPR;noIPR;noIPR;noIPR;noIPR;noIPR;IPR013087;IPR013087;IPR013087;IPR013087;IPR036236;IPR036236	;GO:0003676;;;;;;;;GO:0003676;GO:0003676;GO:0003676;GO:0003676;;	;nucleic acid binding;;;;;;;;nucleic acid binding;nucleic acid binding;nucleic acid binding;nucleic acid binding;;	;Molecular Function;;;;;;;;Molecular Function;Molecular Function;Molecular Function;Molecular Function;;	Immunoglobulin E-set;Zinc finger C2H2-type;Zinc finger C2H2-type;Zinc finger C2H2-type;Zinc finger C2H2-type;Zinc finger C2H2-type;Zinc finger C2H2-type;Zinc finger C2H2-type;Zinc finger C2H2-type;Zinc finger C2H2-type;Zinc finger C2H2-type;Zinc finger C2H2-type;Zinc finger C2H2-type;Zinc finger C2H2 superfamily;Zinc finger C2H2 superfamily
HiC_scaffold_6	g5135	19601950	19606068	gi|1230077138|ref|XP_022177312.1|40S ribosomal protein S4 [Myzus persicae]/gi|985398306|ref|XP_015366719.1|PREDICTED: 40S ribosomal protein S4 [Diuraphis noxia]/gi|1567592649|ref|XP_027854088.1|40S ribosomal protein S4 [Aphis gossypii]/gi|1503162521|ref|XP_026814794.1|40S ribosomal protein S4 [Rhopalosiphum maidis]/gi|1411018437|ref|XP_025204809.1|40S ribosomal protein S4 [Melanaphis sacchari]/gi…	gi|985398306|ref|XP_015366719.1|PREDICTED: 40S ribosomal protein S4 [Diuraphis noxia]/gi|1230077138|ref|XP_022177312.1|40S ribosomal protein S4 [Myzus persicae]/gi|1411018437|ref|XP_025204809.1|40S ribosomal protein S4 [Melanaphis sacchari]/gi|1503162521|ref|XP_026814794.1|40S ribosomal protein S4 [Rhopalosiphum maidis]/gi|1503163467|ref|XP_026815226.1|40S ribosomal protein S4 [Rhopalosiphum maid…	IPR005824;IPR000876;IPR038237;IPR013843;IPR002942;IPR032277;IPR013845;IPR014722;noIPR;noIPR;IPR000876;IPR002942;IPR000876;IPR002942;IPR041982;noIPR	;GO:0003735/GO:0006412/GO:0005840;;;GO:0003723;;;;;;GO:0003735/GO:0006412/GO:0005840;GO:0003723;GO:0003735/GO:0006412/GO:0005840;GO:0003723;;	;structural constituent of ribosome/translation/ribosome;;;RNA binding;;;;;;structural constituent of ribosome/translation/ribosome;RNA binding;structural constituent of ribosome/translation/ribosome;RNA binding;;	;Molecular Function/Biological Process/Cellular Component;;;Molecular Function;;;;;;Molecular Function/Biological Process/Cellular Component;Molecular Function;Molecular Function/Biological Process/Cellular Component;Molecular Function;;	KOW;Ribosomal protein S4e;Ribosomal protein S4e, central domain superfamily;Ribosomal protein S4e, N-terminal;RNA-binding S4 domain;40S ribosomal protein S4, C-terminal domain;Ribosomal protein S4e, central region;Ribosomal protein L2, domain 2;Ribosomal protein L2, domain 2;Ribosomal protein L2, domain 2;Ribosomal protein S4e;RNA-binding S4 domain;Ribosomal protein S4e;RNA-binding S4 domain;Ribo…
HiC_scaffold_6	g5136	19608600	19612518	gi|1230077143|ref|XP_022177313.1|sperm-associated antigen 7 [Myzus persicae]	gi|1230077143|ref|XP_022177313.1|sperm-associated antigen 7 [Myzus persicae]	IPR001374;IPR017330;IPR036867;noIPR;IPR017330;IPR001374;IPR036867	GO:0003676;;GO:0003676;;;GO:0003676;GO:0003676	nucleic acid binding;;nucleic acid binding;;;nucleic acid binding;nucleic acid binding	Molecular Function;;Molecular Function;;;Molecular Function;Molecular Function	R3H domain;Sperm-associated antigen 7;R3H domain superfamily;R3H domain superfamily;Sperm-associated antigen 7;R3H domain;R3H domain superfamily
HiC_scaffold_6	g5137	19612728	19617885	gi|641679906|ref|XP_008188767.1|uncharacterized protein LOC100159413 isoform X1 [Acyrthosiphon pisum]	gi|641679906|ref|XP_008188767.1|uncharacterized protein LOC100159413 isoform X1 [Acyrthosiphon pisum]
HiC_scaffold_6	g5294	22584236	22601163	gi|1418904980|ref|XP_025410795.1|zinc finger BED domain-containing protein 1-like [Sipha flava]	gi|1418904980|ref|XP_025410795.1|zinc finger BED domain-containing protein 1-like [Sipha flava]	noIPR;noIPR	;	;	;	Transferrin-like domain;Transferrin-like domain
HiC_scaffold_6	g5295	22601167	22631296	gi|1229990175|ref|XP_022176184.1|alpha-1,6-mannosyl-glycoprotein 2-beta-N-acetylglucosaminyltransferase isoform X1 [Myzus persicae]	gi|1229990175|ref|XP_022176184.1|alpha-1,6-mannosyl-glycoprotein 2-beta-N-acetylglucosaminyltransferase isoform X1 [Myzus persicae]	IPR007754;IPR007754;IPR029044	GO:0016021/GO:0005795/GO:0008455/GO:0009312;GO:0016021/GO:0005795/GO:0008455/GO:0009312;	integral component of membrane/Golgi stack/alpha-1,6-mannosylglycoprotein 2-beta-N-acetylglucosaminyltransferase activity/oligosaccharide biosynthetic process;integral component of membrane/Golgi stack/alpha-1,6-mannosylglycoprotein 2-beta-N-acetylglucosaminyltransferase activity/oligosaccharide biosynthetic process;	Cellular Component/Cellular Component/Molecular Function/Biological Process;Cellular Component/Cellular Component/Molecular Function/Biological Process;	N-acetylglucosaminyltransferase II;N-acetylglucosaminyltransferase II;Nucleotide-diphospho-sugar transferases
HiC_scaffold_6	g5346	24180378	24184024	gi|1269216883|gb|ATN96071.1|UDP-glucuronosyl transferase 344D9 [Myzus persicae]	gi|1269216883|gb|ATN96071.1|UDP-glucuronosyl transferase 344D9 [Myzus persicae]	IPR002213;noIPR;noIPR;noIPR;noIPR	GO:0016758;;;;	transferase activity, transferring hexosyl groups;;;;	Molecular Function;;;;	UDP-glucuronosyl/UDP-glucosyltransferase;UDP-glucuronosyl/UDP-glucosyltransferase;UDP-glucuronosyl/UDP-glucosyltransferase;UDP-glucuronosyl/UDP-glucosyltransferase;UDP-glucuronosyl/UDP-glucosyltransferase			GO:0016020;GO:0016758	GO:0016757-IEA;GO:0016758-IEA;GO:0016020-IEA;GO:0016021-IEA;GO:0015020-IEA;GO:0016740-IEA
HiC_scaffold_6	g5347	24186631	24190334	gi|1229883846|ref|XP_022162078.1|UDP-glucuronosyltransferase 2B7-like isoform X2 [Myzus persicae]	gi|1229883846|ref|XP_022162078.1|UDP-glucuronosyltransferase 2B7-like isoform X2 [Myzus persicae]	noIPR;noIPR;IPR002213;noIPR;noIPR;noIPR	;;GO:0016758;;;	;;transferase activity, transferring hexosyl groups;;;	;;Molecular Function;;;	Bms1/Tsr1-type G domain;Bms1/Tsr1-type G domain;UDP-glucuronosyl/UDP-glucosyltransferase;UDP-glucuronosyl/UDP-glucosyltransferase;UDP-glucuronosyl/UDP-glucosyltransferase;UDP-glucuronosyl/UDP-glucosyltransferase
HiC_scaffold_6	g5348	24192374	24192901	gi|1418888226|ref|XP_025406256.1|uncharacterized protein LOC112680386, partial [Sipha flava]	gi|1418888226|ref|XP_025406256.1|uncharacterized protein LOC112680386, partial [Sipha flava]	IPR004875	GO:0003676	nucleic acid binding	Molecular Function	DDE superfamily endonuclease domain
HiC_scaffold_6	g5349	24194039	24195094	gi|1229883850|ref|XP_022162080.1|UDP-glucuronosyltransferase 2B9-like isoform X4 [Myzus persicae]	gi|1229883850|ref|XP_022162080.1|UDP-glucuronosyltransferase 2B9-like isoform X4 [Myzus persicae]	noIPR;IPR002213;noIPR;noIPR	;GO:0016758;;	;transferase activity, transferring hexosyl groups;;	;Molecular Function;;	Alpha/Beta hydrolase fold;UDP-glucuronosyl/UDP-glucosyltransferase;UDP-glucuronosyl/UDP-glucosyltransferase;UDP-glucuronosyl/UDP-glucosyltransferase
HiC_scaffold_6	g5350	24196610	24201984	gi|1229883854|ref|XP_022162082.1|UDP-glucuronosyltransferase 2B7-like isoform X6 [Myzus persicae]	gi|1229883854|ref|XP_022162082.1|UDP-glucuronosyltransferase 2B7-like isoform X6 [Myzus persicae]	IPR002213;noIPR;noIPR;noIPR;noIPR;noIPR	GO:0016758;;;;;	transferase activity, transferring hexosyl groups;;;;;	Molecular Function;;;;;	UDP-glucuronosyl/UDP-glucosyltransferase;UDP-glucuronosyl/UDP-glucosyltransferase;UDP-glucuronosyl/UDP-glucosyltransferase;UDP-glucuronosyl/UDP-glucosyltransferase;UDP-glucuronosyl/UDP-glucosyltransferase;UDP-glucuronosyl/UDP-glucosyltransferase
HiC_scaffold_6	g5367	24417584	24428314	gi|328721125|ref|XP_003247217.1|influenza virus NS1A-binding protein isoform X1 [Acyrthosiphon pisum]/gi|193618018|ref|XP_001948435.1|influenza virus NS1A-binding protein isoform X1 [Acyrthosiphon pisum]	gi|193618018|ref|XP_001948435.1|influenza virus NS1A-binding protein isoform X1 [Acyrthosiphon pisum]/gi|328721125|ref|XP_003247217.1|influenza virus NS1A-binding protein isoform X1 [Acyrthosiphon pisum]	noIPR;noIPR;noIPR;IPR015915;IPR006652;IPR000210;IPR015915;noIPR;noIPR;noIPR;noIPR;noIPR;IPR000210;noIPR;noIPR;IPR011333;IPR015915;IPR015915	;;;GO:0005515;GO:0005515;GO:0005515;GO:0005515;;;;;;GO:0005515;;;;GO:0005515;GO:0005515	;;;protein binding;protein binding;protein binding;protein binding;;;;;;protein binding;;;;protein binding;protein binding	;;;Molecular Function;Molecular Function;Molecular Function;Molecular Function;;;;;;Molecular Function;;;;Molecular Function;Molecular Function	RNA-binding domain superfamily;RNA-binding domain superfamily;RNA-binding domain superfamily;Kelch-type beta propeller;Kelch repeat type 1;BTB/POZ domain;Kelch-type beta propeller;Kelch-type beta propeller;Kelch-type beta propeller;Kelch-type beta propeller;Kelch-type beta propeller;Kelch-type beta propeller;BTB/POZ domain;BTB/POZ domain;BTB/POZ domain;SKP1/BTB/POZ domain superfamily;Kelch-type b…
HiC_scaffold_6	g5368	24431952	24436714	gi|1229991939|ref|XP_022176215.1|UPF0183 protein CG7083 [Myzus persicae]	gi|1229991939|ref|XP_022176215.1|UPF0183 protein CG7083 [Myzus persicae]	IPR005373;IPR039156;IPR005373	;;	;;	;;	Uncharacterised protein family UPF0183;UPF0183/Protein broad-minded;Uncharacterised protein family UPF0183
HiC_scaffold_6	g5369	24438774	24441734	gi|270015312|gb|EFA11760.1|Transposable element P transposase-like Protein [Tribolium castaneum]	gi|270015312|gb|EFA11760.1|Transposable element P transposase-like Protein [Tribolium castaneum]	IPR021896;IPR006612;IPR038441;noIPR;IPR006612;noIPR	GO:0004803/GO:0006313;GO:0003676;;;GO:0003676;	transposase activity/transposition, DNA-mediated;nucleic acid binding;;;nucleic acid binding;	Molecular Function/Biological Process;Molecular Function;;;Molecular Function;	Transposase protein;THAP-type zinc finger;THAP-type zinc finger superfamily;THAP-type zinc finger superfamily;THAP-type zinc finger;THAP-type zinc finger			GO:0003676	GO:0003677-IEA;GO:0004803-IBA;GO:0004803-IEA;GO:0016020-IEA;GO:0016021-IEA;GO:0043565-IBA;GO:0006313-IBA;GO:0006313-IEA;GO:0003676-IEA
HiC_scaffold_6	g5669	28773626	28780234	gi|1229886073|ref|XP_022163271.1|uncharacterized protein LOC111028816 [Myzus persicae]/gi|1229886071|ref|XP_022163270.1|uncharacterized protein LOC111028816 [Myzus persicae]	gi|1229886071|ref|XP_022163270.1|uncharacterized protein LOC111028816 [Myzus persicae]/gi|1229886073|ref|XP_022163271.1|uncharacterized protein LOC111028816 [Myzus persicae]
HiC_scaffold_6	g5670	28784030	28792006	gi|1229886090|ref|XP_022163280.1|adhesion G protein-coupled receptor A3 [Myzus persicae]	gi|1229886090|ref|XP_022163280.1|adhesion G protein-coupled receptor A3 [Myzus persicae]	IPR032675;IPR013783;IPR000832;IPR001611;noIPR;noIPR;noIPR;IPR001879;IPR007110;IPR017981;noIPR;noIPR;IPR036179;noIPR	;;GO:0004930/GO:0007186/GO:0016021;GO:0005515;;;;GO:0016020/GO:0004930;;GO:0007166/GO:0004888/GO:0016021;;;;	;;G protein-coupled receptor activity/G protein-coupled receptor signaling pathway/integral component of membrane;protein binding;;;;membrane/G protein-coupled receptor activity;;cell surface receptor signaling pathway/transmembrane signaling receptor activity/integral component of membrane;;;;	;;Molecular Function/Biological Process/Cellular Component;Molecular Function;;;;Cellular Component/Molecular Function;;Biological Process/Molecular Function/Cellular Component;;;;	Leucine-rich repeat domain superfamily;Immunoglobulin-like fold;GPCR, family 2, secretin-like;Leucine-rich repeat;Leucine-rich repeat;Leucine-rich repeat;Leucine-rich repeat;GPCR, family 2, extracellular hormone receptor domain;Immunoglobulin-like domain;GPCR, family 2-like;GPCR, family 2-like;GPCR, family 2-like;Immunoglobulin-like domain superfamily;Immunoglobulin-like domain superfamily
HiC_scaffold_6	g5671	28792146	28796149	gi|1229886092|ref|XP_022163281.1|beclin-1-like protein [Myzus persicae]	gi|1229886092|ref|XP_022163281.1|beclin-1-like protein [Myzus persicae]	IPR040455;IPR038274;IPR041691;IPR007243;IPR032913	;;;GO:0006914;GO:0006914/GO:0006897/GO:0032465	;;;autophagy;autophagy/endocytosis/regulation of cytokinesis	;;;Biological Process;Biological Process/Biological Process/Biological Process	Atg6, BARA domain;Atg6/Beclin C-terminal domain superfamily;Atg6/beclin, coiled-coil domain;Atg6/Beclin;Beclin-1
